# Supplementary material for: cis-Dichloridobis(1,10-phenanthroline-κ2 N,N′)manganese(II)–2,6-dihydroxy­benzoic acid–water (2/1/4)
Source: Acta Crystallogr Sect E Struct Rep Online. 2008 May 3;64(Pt 6):m757. doi: 10.1107/S1600536808012427 (PMC2961560; doi:10.1107/S1600536808012427)
Supplement: Supplementary file 1 [file e-64-0m757-sup1.cif]

##############################################################################
###                                                                        ###
###        Electronic paper (Acta Crystallographica Section E)             ###
###                                                                        ###
##############################################################################
#                                                                            #
# This CIF contains the data in a paper accepted for publication in Acta     #
# Crystallographica Section E. It conforms to the requirements of Notes      #
# for Authors for Section E, and has been peer reviewed under the auspices   #
# of the IUCr Commission on Journals.                                        #
#                                                                            #
# Full details of the Crystallographic Information File format               #
# are given in the paper "The Crystallographic Information File (CIF):       #
# a New Standard Archive File for Crystallography" by S. R. Hall, F. H.      #
# Allen and I. D. Brown [Acta Cryst. (1991), A47, 655-685].                  #
#                                                                            #
# The current version of the core CIF dictionary is obtainable from          #
# ftp://ftp.iucr.org/pub/cif_core.dic. The current version number is 2.4.    #
#                                                                            #
# Software is freely available for graphical display of the structure(s) in  #
# this CIF.  For information consult the CIF home page http://www.iucr.org/  #
# cif/home.html                                                              #
#                                                                            #
# This file may be used for bona fide research purposes within the           #
# scientific community so long as proper attribution is given to the journal # 
# article from which it was obtained.                                        #
#                                                                            #
##############################################################################
                                             
data_I
_audit_creation_method     SHELXL-97
_chemical_name_systematic
;
<i>cis</i>-Dichloridobis(1,10-phenanthroline-
\k^2^<i>N</i>,<i>N</i>')manganese(II)--2,6-dihydroxybenzoic acid--water
(2/1/4)
;
_chemical_name_common     ?
_chemical_formula_moiety     'C24 H16 Cl2 Mn N4, 0.5(C7 H6 O4), 2(H2 O)'
_chemical_formula_sum     'C27.50 H23 Cl2 Mn N4 O4'
_chemical_formula_iupac     '[Mn Cl2 (C12 H8 N2)2], 0.5C7 H6 O4, 2H2 O'
_chemical_formula_weight     599.34
_chemical_melting_point     ?
_symmetry_cell_setting     triclinic
_symmetry_space_group_name_H-M     'P -1'
_symmetry_space_group_name_Hall     '-P 1'
loop_
    _symmetry_equiv_pos_as_xyz
    'x, y, z'
    '-x, -y, -z'
_cell_length_a     9.757(2)
_cell_length_b     11.985(3)
_cell_length_c     13.261(3)
_cell_angle_alpha     63.465(17)
_cell_angle_beta     83.931(18)
_cell_angle_gamma     76.819(18)
_cell_volume     1350.8(6)
_cell_formula_units_Z     2
_cell_measurement_reflns_used     6825
_cell_measurement_theta_min     1.8
_cell_measurement_theta_max     25.0
_cell_measurement_temperature     295(2)
_exptl_crystal_description     prism
_exptl_crystal_colour     yellow
_exptl_crystal_size_max     0.42
_exptl_crystal_size_mid     0.36
_exptl_crystal_size_min     0.20
_exptl_crystal_density_diffrn     1.474
_exptl_crystal_density_meas     ?
_exptl_crystal_density_method     'not measured'
_exptl_crystal_F_000     614
_exptl_absorpt_coefficient_mu     0.728
_exptl_absorpt_correction_type     multi-scan
_exptl_absorpt_process_details     '(ABSCOR; Higashi, 1995)'
_exptl_absorpt_correction_T_min     0.735
_exptl_absorpt_correction_T_max     0.860
_exptl_special_details
;
;
_diffrn_ambient_temperature     295(2)
_diffrn_radiation_type     MoK\a
_diffrn_radiation_wavelength     0.71073
_diffrn_radiation_source     'fine-focus sealed tube'
_diffrn_radiation_monochromator     graphite
_diffrn_measurement_device_type     'Rigaku R-AXIS RAPID IP'
_diffrn_measurement_method     \w
_diffrn_detector_area_resol_mean     10.00
_diffrn_reflns_number     14401
_diffrn_reflns_av_R_equivalents     0.0294
_diffrn_reflns_av_sigmaI/netI     0.0317
_diffrn_reflns_theta_min     1.72
_diffrn_reflns_theta_max     25.00
_diffrn_reflns_theta_full     25.00
_diffrn_measured_fraction_theta_max     0.980
_diffrn_measured_fraction_theta_full     0.980
_diffrn_reflns_limit_h_min     -10
_diffrn_reflns_limit_h_max     11
_diffrn_reflns_limit_k_min     -12
_diffrn_reflns_limit_k_max     13
_diffrn_reflns_limit_l_min     -15
_diffrn_reflns_limit_l_max     15
_diffrn_standards_number     0
_diffrn_standards_interval_count     0
_diffrn_standards_interval_time     0
_diffrn_standards_decay_%     ?
_refine_special_details
;
Refinement of <i>F</i>^2^ against ALL reflections. The weighted <i>R</i>-factor
<i>wR</i> and goodness of fit <i>S</i> are based on <i>F</i>^2^, conventional
<i>R</i>-factors <i>R</i> are based on <i>F</i>, with <i>F</i> set to zero for
negative <i>F</i>^2^. The threshold expression of <i>F</i>^2^ >
\s(<i>F</i>^2^) is used only for calculating <i>R</i>-factors(gt) <i>etc</i>.
and is not relevant to the choice of reflections for refinement.
<i>R</i>-factors based on <i>F</i>^2^ are statistically about twice as large
as those based on <i>F</i>, and <i>R</i>- factors based on ALL data will be
even larger.
;
_reflns_number_total     4680
_reflns_number_gt     3662
_reflns_threshold_expression     I>2\s(I)
_refine_ls_structure_factor_coef     Fsqd
_refine_ls_matrix_type     full
_refine_ls_R_factor_all     0.0736
_refine_ls_R_factor_gt     0.0592
_refine_ls_wR_factor_gt     0.1784
_refine_ls_wR_factor_ref     0.1907
_refine_ls_goodness_of_fit_ref     1.085
_refine_ls_restrained_S_all     1.085
_refine_ls_number_reflns     4680
_refine_ls_number_parameters     355
_refine_ls_number_restraints     0
_refine_ls_hydrogen_treatment     constr
_refine_ls_weighting_scheme     calc
_refine_ls_weighting_details
          'calc w=1/[\s^2^(Fo^2^)+(0.115P)^2^+0.6925P] where P=(Fo^2^+2Fc^2^)/3'
_atom_sites_solution_hydrogens     geom
_atom_sites_solution_primary     direct
_atom_sites_solution_secondary     difmap
_refine_ls_shift/su_max     0.001
_refine_ls_shift/su_mean     0.000
_refine_diff_density_max     0.552
_refine_diff_density_min     -1.161
_refine_ls_extinction_method     none
_refine_ls_extinction_coef     ?
loop_
    _atom_type_symbol
    _atom_type_description
    _atom_type_scat_dispersion_real
    _atom_type_scat_dispersion_imag
    _atom_type_scat_source
    'C' 'C' 0.0033 0.0016
                         'International Tables Vol C Tables 4.2.6.8 and 6.1.1.4'
    'H' 'H' 0.0000 0.0000
                         'International Tables Vol C Tables 4.2.6.8 and 6.1.1.4'
    'N' 'N' 0.0061 0.0033
                         'International Tables Vol C Tables 4.2.6.8 and 6.1.1.4'
    'O' 'O' 0.0106 0.0060
                         'International Tables Vol C Tables 4.2.6.8 and 6.1.1.4'
    'Mn' 'Mn' 0.3368 0.7283
                         'International Tables Vol C Tables 4.2.6.8 and 6.1.1.4'
    'Cl' 'Cl' 0.1484 0.1585
                         'International Tables Vol C Tables 4.2.6.8 and 6.1.1.4'
_computing_data_collection     'PROCESS-AUTO (Rigaku, 1998)'
_computing_cell_refinement     'PROCESS-AUTO (Rigaku, 1998)'
_computing_data_reduction     'CrystalStructure (Rigaku/MSC, 2002)'
_computing_structure_solution     'SIR92 (Altomare <i>et al.</i>,  1993)'
_computing_structure_refinement     'SHELXL97 (Sheldrick, 2008)'
_computing_molecular_graphics     'ORTEP-3 for Windows (Farrugia, 1997)'
_computing_publication_material     'WinGX (Farrugia, 1999)'
loop_
    _atom_site_type_symbol
    _atom_site_label
    _atom_site_fract_x
    _atom_site_fract_y
    _atom_site_fract_z
    _atom_site_U_iso_or_equiv
    _atom_site_adp_type
    _atom_site_calc_flag
    _atom_site_refinement_flags
    _atom_site_occupancy
    _atom_site_disorder_assembly
    _atom_site_disorder_group
    Mn Mn 0.81692(6) 0.12805(5) 0.21903(4) 0.0452(2) Uani d . 1 . .
    Cl Cl1 0.9994(2) 0.09801(17) 0.08753(14) 0.1086(6) Uani d . 1 . .
    Cl Cl2 0.93733(10) -0.05166(9) 0.38297(8) 0.0543(3) Uani d . 1 . .
    N N1 0.8875(3) 0.2844(3) 0.2384(3) 0.0512(8) Uani d . 1 . .
    N N2 0.7264(4) 0.3198(3) 0.0676(3) 0.0558(8) Uani d . 1 . .
    N N3 0.6117(3) 0.1579(3) 0.3159(2) 0.0467(7) Uani d . 1 . .
    N N4 0.6685(3) 0.0238(3) 0.1901(3) 0.0531(8) Uani d . 1 . .
    O O1 0.4543(14) 0.3988(12) 0.7173(9) 0.132(4) Uani d P 0.50 . .
    H H1C 0.3709 0.3781 0.7149 0.197 Uiso d PR 0.50 . .
    O O2 0.4410(16) 0.5884(14) 0.3174(9) 0.146(4) Uani d P 0.50 . .
    H H2C 0.3551 0.5690 0.3274 0.220 Uiso d PR 0.50 . .
    O O3 0.2390(11) 0.4282(12) 0.6173(11) 0.135(4) Uani d P 0.50 . .
    O O4 0.2332(11) 0.5254(11) 0.4305(10) 0.127(3) Uani d P 0.50 . .
    H H4A 0.1410 0.5328 0.4354 0.191 Uiso d PR 0.50 . .
    O O1W 0.0193(5) 0.2911(4) 0.6726(4) 0.1147(15) Uani d . 1 . .
    H H1A 0.0606 0.3531 0.6449 0.172 Uiso d R 1 . .
    H H1B -0.0422 0.3081 0.7116 0.172 Uiso d R 1 . .
    O O2W 0.8797(5) 0.1644(5) -0.1317(3) 0.1292(19) Uani d . 1 . .
    H H2A 0.9009 0.0907 -0.1291 0.194 Uiso d R 1 . .
    H H2B 0.9163 0.1605 -0.0767 0.194 Uiso d R 1 . .
    C C1 0.9627(5) 0.2673(5) 0.3244(4) 0.0654(12) Uani d . 1 . .
    H H1 0.9819 0.1864 0.3842 0.078 Uiso calc R 1 . .
    C C2 1.0141(6) 0.3642(6) 0.3295(6) 0.0855(16) Uani d . 1 . .
    H H2 1.0653 0.3483 0.3915 0.103 Uiso calc R 1 . .
    C C3 0.9875(6) 0.4838(6) 0.2409(6) 0.0879(17) Uani d . 1 . .
    H H3 1.0224 0.5495 0.2416 0.105 Uiso calc R 1 . .
    C C4 0.9086(5) 0.5059(4) 0.1508(5) 0.0719(13) Uani d . 1 . .
    C C5 0.8757(7) 0.6265(5) 0.0563(6) 0.099(2) Uani d . 1 . .
    H H5 0.9101 0.6943 0.0530 0.119 Uiso calc R 1 . .
    C C6 0.7955(8) 0.6450(5) -0.0291(6) 0.101(2) Uani d . 1 . .
    H H6 0.7754 0.7256 -0.0891 0.121 Uiso calc R 1 . .
    C C7 0.7401(5) 0.5436(5) -0.0299(4) 0.0750(15) Uani d . 1 . .
    C C8 0.6572(7) 0.5591(6) -0.1146(4) 0.096(2) Uani d . 1 . .
    H H8 0.6344 0.6384 -0.1758 0.115 Uiso calc R 1 . .
    C C9 0.6079(6) 0.4583(7) -0.1093(4) 0.095(2) Uani d . 1 . .
    H H9 0.5503 0.4694 -0.1661 0.115 Uiso calc R 1 . .
    C C10 0.6453(5) 0.3365(5) -0.0163(4) 0.0746(14) Uani d . 1 . .
    H H10 0.6135 0.2676 -0.0135 0.089 Uiso calc R 1 . .
    C C11 0.7730(4) 0.4222(4) 0.0615(3) 0.0560(10) Uani d . 1 . .
    C C12 0.8574(4) 0.4022(4) 0.1523(3) 0.0529(9) Uani d . 1 . .
    C C13 0.5854(4) 0.2205(4) 0.3785(3) 0.0559(10) Uani d . 1 . .
    H H13 0.6523 0.2638 0.3805 0.067 Uiso calc R 1 . .
    C C14 0.4616(5) 0.2253(4) 0.4424(4) 0.0623(11) Uani d . 1 . .
    H H14 0.4472 0.2706 0.4855 0.075 Uiso calc R 1 . .
    C C15 0.3644(5) 0.1629(4) 0.4398(3) 0.0615(11) Uani d . 1 . .
    H H15 0.2821 0.1644 0.4820 0.074 Uiso calc R 1 . .
    C C16 0.3863(4) 0.0947(4) 0.3733(3) 0.0530(10) Uani d . 1 . .
    C C17 0.2874(4) 0.0270(4) 0.3665(4) 0.0643(12) Uani d . 1 . .
    H H17 0.2036 0.0266 0.4071 0.077 Uiso calc R 1 . .
    C C18 0.3139(5) -0.0362(5) 0.3023(4) 0.0709(13) Uani d . 1 . .
    H H18 0.2469 -0.0780 0.2980 0.085 Uiso calc R 1 . .
    C C19 0.4431(4) -0.0408(4) 0.2403(4) 0.0608(11) Uani d . 1 . .
    C C20 0.4783(5) -0.1079(5) 0.1742(4) 0.0751(13) Uani d . 1 . .
    H H20 0.4143 -0.1507 0.1669 0.090 Uiso calc R 1 . .
    C C21 0.6039(6) -0.1109(6) 0.1212(5) 0.0800(15) Uani d . 1 . .
    H H21 0.6277 -0.1575 0.0794 0.096 Uiso calc R 1 . .
    C C22 0.6973(5) -0.0441(5) 0.1296(4) 0.0664(12) Uani d . 1 . .
    H H22 0.7833 -0.0462 0.0921 0.080 Uiso calc R 1 . .
    C C23 0.5434(4) 0.0246(4) 0.2452(3) 0.0491(9) Uani d . 1 . .
    C C24 0.5137(4) 0.0953(3) 0.3123(3) 0.0453(8) Uani d . 1 . .
    C C30 0.2957(16) 0.4791(16) 0.5273(14) 0.098(4) Uani d P 0.50 . .
    C C31 0.4417(8) 0.4897(11) 0.5167(7) 0.0936(16) Uani d PG 0.50 . .
    C C32 0.5181(10) 0.4401(9) 0.6154(6) 0.0936(16) Uani d PG 0.50 . .
    C C33 0.6607(9) 0.4420(9) 0.6100(7) 0.0936(16) Uani d PG 0.50 . .
    H H33 0.7119 0.4088 0.6761 0.112 Uiso calc PR 0.50 . .
    C C34 0.7267(8) 0.4935(10) 0.5060(9) 0.0936(16) Uani d PG 0.50 . .
    H H34 0.8221 0.4948 0.5024 0.112 Uiso calc PR 0.50 . .
    C C35 0.6503(10) 0.5431(9) 0.4073(7) 0.0936(16) Uani d PG 0.50 . .
    H H35 0.6945 0.5775 0.3377 0.112 Uiso calc PR 0.50 . .
    C C36 0.5077(10) 0.5412(9) 0.4127(6) 0.0936(16) Uani d PG 0.50 . .
loop_
    _atom_site_aniso_label
    _atom_site_aniso_U_11
    _atom_site_aniso_U_22
    _atom_site_aniso_U_33
    _atom_site_aniso_U_12
    _atom_site_aniso_U_13
    _atom_site_aniso_U_23
    Mn 0.0442(4) 0.0484(4) 0.0457(3) -0.0130(3) 0.0024(2) -0.0218(3)
    Cl1 0.1378(15) 0.1000(12) 0.0928(10) -0.0370(10) 0.0080(9) -0.0421(9)
    Cl2 0.0508(6) 0.0569(6) 0.0510(5) -0.0092(4) -0.0020(4) -0.0203(4)
    N1 0.0456(18) 0.0515(19) 0.0585(19) -0.0100(14) 0.0004(14) -0.0260(16)
    N2 0.0507(19) 0.061(2) 0.0484(17) -0.0017(16) -0.0026(14) -0.0216(16)
    N3 0.0403(17) 0.0464(17) 0.0496(16) -0.0062(13) 0.0019(13) -0.0194(14)
    N4 0.0447(18) 0.065(2) 0.0572(18) -0.0139(15) 0.0030(14) -0.0323(17)
    O1 0.140(10) 0.152(9) 0.093(7) -0.070(8) 0.013(6) -0.030(6)
    O2 0.171(12) 0.210(13) 0.086(7) -0.077(10) 0.002(7) -0.071(8)
    O3 0.103(7) 0.172(10) 0.165(10) -0.063(7) 0.031(7) -0.095(9)
    O4 0.095(7) 0.158(9) 0.146(9) -0.001(6) -0.006(7) -0.091(8)
    O1W 0.141(4) 0.098(3) 0.126(4) -0.037(3) 0.024(3) -0.068(3)
    O2W 0.099(3) 0.146(4) 0.077(2) 0.022(3) 0.002(2) -0.014(3)
    C1 0.062(3) 0.068(3) 0.078(3) -0.010(2) -0.013(2) -0.041(2)
    C2 0.070(3) 0.097(4) 0.122(5) -0.007(3) -0.015(3) -0.078(4)
    C3 0.067(3) 0.089(4) 0.144(5) -0.026(3) 0.008(3) -0.079(4)
    C4 0.064(3) 0.049(3) 0.105(4) -0.015(2) 0.026(3) -0.040(3)
    C5 0.099(5) 0.055(3) 0.127(5) -0.027(3) 0.038(4) -0.028(3)
    C6 0.112(5) 0.047(3) 0.101(4) -0.009(3) 0.040(4) -0.008(3)
    C7 0.070(3) 0.059(3) 0.061(3) 0.005(2) 0.018(2) -0.007(2)
    C8 0.098(4) 0.085(4) 0.057(3) 0.019(3) 0.004(3) -0.009(3)
    C9 0.083(4) 0.128(5) 0.050(3) 0.025(4) -0.018(2) -0.035(3)
    C10 0.071(3) 0.093(4) 0.052(2) 0.005(3) -0.011(2) -0.032(2)
    C11 0.053(2) 0.049(2) 0.052(2) -0.0009(18) 0.0151(18) -0.0174(18)
    C12 0.045(2) 0.047(2) 0.064(2) -0.0090(17) 0.0112(18) -0.0249(19)
    C13 0.055(2) 0.056(2) 0.058(2) -0.0078(19) 0.0042(18) -0.028(2)
    C14 0.066(3) 0.059(3) 0.058(2) -0.001(2) 0.007(2) -0.028(2)
    C15 0.049(2) 0.060(3) 0.056(2) 0.003(2) 0.0095(18) -0.017(2)
    C16 0.039(2) 0.056(2) 0.047(2) -0.0011(17) -0.0008(16) -0.0113(18)
    C17 0.042(2) 0.073(3) 0.067(3) -0.013(2) 0.0020(19) -0.021(2)
    C18 0.047(2) 0.089(3) 0.074(3) -0.025(2) -0.005(2) -0.027(3)
    C19 0.051(2) 0.070(3) 0.063(2) -0.019(2) -0.0091(19) -0.026(2)
    C20 0.066(3) 0.093(4) 0.088(3) -0.033(3) -0.004(2) -0.050(3)
    C21 0.079(3) 0.103(4) 0.091(3) -0.030(3) 0.003(3) -0.066(3)
    C22 0.065(3) 0.086(3) 0.071(3) -0.025(2) 0.009(2) -0.052(3)
    C23 0.043(2) 0.055(2) 0.0457(19) -0.0085(16) -0.0057(15) -0.0180(17)
    C24 0.0361(19) 0.049(2) 0.0396(17) -0.0025(15) -0.0032(14) -0.0116(16)
    C30 0.076(8) 0.114(11) 0.116(12) -0.018(8) 0.007(8) -0.062(10)
    C31 0.097(4) 0.090(3) 0.101(4) -0.021(3) 0.013(3) -0.050(4)
    C32 0.097(4) 0.090(3) 0.101(4) -0.021(3) 0.013(3) -0.050(4)
    C33 0.097(4) 0.090(3) 0.101(4) -0.021(3) 0.013(3) -0.050(4)
    C34 0.097(4) 0.090(3) 0.101(4) -0.021(3) 0.013(3) -0.050(4)
    C35 0.097(4) 0.090(3) 0.101(4) -0.021(3) 0.013(3) -0.050(4)
    C36 0.097(4) 0.090(3) 0.101(4) -0.021(3) 0.013(3) -0.050(4)
_geom_special_details
;
All e.s.d.'s (except the e.s.d. in the dihedral angle between two l.s. planes)
are estimated using the full covariance matrix. The cell e.s.d.'s are taken
into account individually in the estimation of e.s.d.'s in distances, angles
and torsion angles; correlations between e.s.d.'s in cell parameters are only
used when they are defined by crystal symmetry. An approximate (isotropic)
treatment of cell e.s.d.'s is used for estimating e.s.d.'s involving l.s.
planes.
;
loop_
    _geom_bond_atom_site_label_1
    _geom_bond_atom_site_label_2
    _geom_bond_site_symmetry_2
    _geom_bond_distance
    _geom_bond_publ_flag
    Mn N1 . 2.260(3) y
    Mn N2 . 2.328(3) y
    Mn N3 . 2.308(3) y
    Mn N4 . 2.275(3) y
    Mn Cl1 . 2.440(2) y
    Mn Cl2 . 2.4387(13) y
    N1 C1 . 1.334(5) ?
    N1 C12 . 1.351(5) ?
    N2 C10 . 1.350(6) ?
    N2 C11 . 1.370(6) ?
    N3 C13 . 1.319(5) ?
    N3 C24 . 1.360(5) ?
    N4 C22 . 1.347(5) ?
    N4 C23 . 1.355(5) ?
    O1 C32 . 1.351(12) ?
    O1 H1C . 0.9109 ?
    O2 C36 . 1.307(13) ?
    O2 H2C . 0.9016 ?
    O3 C30 . 1.211(17) y
    O4 C30 . 1.305(17) y
    O4 H4A . 0.8817 ?
    O1W H1A . 0.8434 ?
    O1W H1B . 0.8012 ?
    O2W H2A . 0.8461 ?
    O2W H2B . 0.8246 ?
    C1 C2 . 1.396(7) ?
    C1 H1 . 0.9300 ?
    C2 C3 . 1.376(8) ?
    C2 H2 . 0.9300 ?
    C3 C4 . 1.381(8) ?
    C3 H3 . 0.9300 ?
    C4 C5 . 1.421(8) ?
    C4 C12 . 1.432(6) ?
    C5 C6 . 1.351(10) ?
    C5 H5 . 0.9300 ?
    C6 C7 . 1.443(9) ?
    C6 H6 . 0.9300 ?
    C7 C8 . 1.373(8) ?
    C7 C11 . 1.408(6) ?
    C8 C9 . 1.370(9) ?
    C8 H8 . 0.9300 ?
    C9 C10 . 1.425(8) ?
    C9 H9 . 0.9300 ?
    C10 H10 . 0.9300 ?
    C11 C12 . 1.430(6) ?
    C13 C14 . 1.405(6) ?
    C13 H13 . 0.9300 ?
    C14 C15 . 1.348(7) ?
    C14 H14 . 0.9300 ?
    C15 C16 . 1.419(6) ?
    C15 H15 . 0.9300 ?
    C16 C24 . 1.410(5) ?
    C16 C17 . 1.428(6) ?
    C17 C18 . 1.344(7) ?
    C17 H17 . 0.9300 ?
    C18 C19 . 1.434(7) ?
    C18 H18 . 0.9300 ?
    C19 C20 . 1.405(7) ?
    C19 C23 . 1.409(6) ?
    C20 C21 . 1.348(7) ?
    C20 H20 . 0.9300 ?
    C21 C22 . 1.385(7) ?
    C21 H21 . 0.9300 ?
    C22 H22 . 0.9300 ?
    C23 C24 . 1.449(5) ?
    C30 C31 . 1.445(15) ?
    C31 C32 . 1.3900 ?
    C31 C36 . 1.3900 ?
    C32 C33 . 1.3900 ?
    C33 C34 . 1.3900 ?
    C33 H33 . 0.9300 ?
    C34 C35 . 1.3900 ?
    C34 H34 . 0.9300 ?
    C35 C36 . 1.3900 ?
    C35 H35 . 0.9300 ?
loop_
    _geom_angle_atom_site_label_1
    _geom_angle_atom_site_label_2
    _geom_angle_atom_site_label_3
    _geom_angle_site_symmetry_1
    _geom_angle_site_symmetry_3
    _geom_angle
    _geom_angle_publ_flag
    N1 Mn N4 . . 158.51(12) ?
    N1 Mn N3 . . 90.22(12) ?
    N4 Mn N3 . . 73.23(12) ?
    N1 Mn N2 . . 72.54(12) ?
    N4 Mn N2 . . 92.82(13) ?
    N3 Mn N2 . . 87.93(11) ?
    N1 Mn Cl2 . . 97.72(9) ?
    N4 Mn Cl2 . . 97.17(9) ?
    N3 Mn Cl2 . . 94.48(8) ?
    N2 Mn Cl2 . . 170.00(10) ?
    N1 Mn Cl1 . . 98.05(9) ?
    N4 Mn Cl1 . . 96.38(9) ?
    N3 Mn Cl1 . . 167.55(9) ?
    N2 Mn Cl1 . . 85.73(9) ?
    Cl2 Mn Cl1 . . 93.61(6) ?
    C1 N1 C12 . . 118.4(4) ?
    C1 N1 Mn . . 125.0(3) ?
    C12 N1 Mn . . 116.5(3) ?
    C10 N2 C11 . . 118.8(4) ?
    C10 N2 Mn . . 126.9(3) ?
    C11 N2 Mn . . 114.0(3) ?
    C13 N3 C24 . . 118.4(3) ?
    C13 N3 Mn . . 127.1(3) ?
    C24 N3 Mn . . 114.3(2) ?
    C22 N4 C23 . . 117.9(4) ?
    C22 N4 Mn . . 126.1(3) ?
    C23 N4 Mn . . 115.9(3) ?
    C32 O1 H1C . . 111.8 ?
    C36 O2 H2C . . 111.9 ?
    C30 O4 H4A . . 114.1 ?
    H1A O1W H1B . . 105.4 ?
    H2A O2W H2B . . 107.1 ?
    N1 C1 C2 . . 123.5(5) ?
    N1 C1 H1 . . 118.2 ?
    C2 C1 H1 . . 118.2 ?
    C3 C2 C1 . . 118.6(5) ?
    C3 C2 H2 . . 120.7 ?
    C1 C2 H2 . . 120.7 ?
    C2 C3 C4 . . 119.7(5) ?
    C2 C3 H3 . . 120.2 ?
    C4 C3 H3 . . 120.2 ?
    C3 C4 C5 . . 123.3(5) ?
    C3 C4 C12 . . 118.6(5) ?
    C5 C4 C12 . . 118.1(6) ?
    C6 C5 C4 . . 121.5(6) ?
    C6 C5 H5 . . 119.3 ?
    C4 C5 H5 . . 119.3 ?
    C5 C6 C7 . . 122.1(5) ?
    C5 C6 H6 . . 119.0 ?
    C7 C6 H6 . . 119.0 ?
    C8 C7 C11 . . 118.4(6) ?
    C8 C7 C6 . . 123.7(5) ?
    C11 C7 C6 . . 117.9(5) ?
    C9 C8 C7 . . 120.4(5) ?
    C9 C8 H8 . . 119.8 ?
    C7 C8 H8 . . 119.8 ?
    C8 C9 C10 . . 119.5(5) ?
    C8 C9 H9 . . 120.2 ?
    C10 C9 H9 . . 120.2 ?
    N2 C10 C9 . . 120.8(6) ?
    N2 C10 H10 . . 119.6 ?
    C9 C10 H10 . . 119.6 ?
    N2 C11 C7 . . 122.1(5) ?
    N2 C11 C12 . . 117.6(3) ?
    C7 C11 C12 . . 120.3(5) ?
    N1 C12 C11 . . 118.7(4) ?
    N1 C12 C4 . . 121.2(4) ?
    C11 C12 C4 . . 120.1(4) ?
    N3 C13 C14 . . 123.4(4) ?
    N3 C13 H13 . . 118.3 ?
    C14 C13 H13 . . 118.3 ?
    C15 C14 C13 . . 118.5(4) ?
    C15 C14 H14 . . 120.7 ?
    C13 C14 H14 . . 120.7 ?
    C14 C15 C16 . . 120.6(4) ?
    C14 C15 H15 . . 119.7 ?
    C16 C15 H15 . . 119.7 ?
    C24 C16 C15 . . 116.8(4) ?
    C24 C16 C17 . . 119.8(4) ?
    C15 C16 C17 . . 123.4(4) ?
    C18 C17 C16 . . 120.9(4) ?
    C18 C17 H17 . . 119.6 ?
    C16 C17 H17 . . 119.6 ?
    C17 C18 C19 . . 121.6(4) ?
    C17 C18 H18 . . 119.2 ?
    C19 C18 H18 . . 119.2 ?
    C20 C19 C23 . . 116.7(4) ?
    C20 C19 C18 . . 124.2(4) ?
    C23 C19 C18 . . 119.1(4) ?
    C21 C20 C19 . . 120.6(4) ?
    C21 C20 H20 . . 119.7 ?
    C19 C20 H20 . . 119.7 ?
    C20 C21 C22 . . 119.5(5) ?
    C20 C21 H21 . . 120.2 ?
    C22 C21 H21 . . 120.2 ?
    N4 C22 C21 . . 122.5(4) ?
    N4 C22 H22 . . 118.7 ?
    C21 C22 H22 . . 118.7 ?
    N4 C23 C19 . . 122.7(4) ?
    N4 C23 C24 . . 117.9(3) ?
    C19 C23 C24 . . 119.4(4) ?
    N3 C24 C16 . . 122.3(4) ?
    N3 C24 C23 . . 118.6(3) ?
    C16 C24 C23 . . 119.2(4) ?
    O3 C30 O4 . . 123.6(16) ?
    O3 C30 C31 . . 123.0(14) ?
    O4 C30 C31 . . 113.3(14) ?
    C32 C31 C36 . . 120.0 ?
    C32 C31 C30 . . 117.6(8) ?
    C36 C31 C30 . . 122.4(8) ?
    O1 C32 C31 . . 121.1(8) ?
    O1 C32 C33 . . 118.7(8) ?
    C31 C32 C33 . . 120.0 ?
    C32 C33 C34 . . 120.0 ?
    C32 C33 H33 . . 120.0 ?
    C34 C33 H33 . . 120.0 ?
    C35 C34 C33 . . 120.0 ?
    C35 C34 H34 . . 120.0 ?
    C33 C34 H34 . . 120.0 ?
    C36 C35 C34 . . 120.0 ?
    C36 C35 H35 . . 120.0 ?
    C34 C35 H35 . . 120.0 ?
    O2 C36 C35 . . 117.5(9) ?
    O2 C36 C31 . . 122.5(9) ?
    C35 C36 C31 . . 120.0 ?
loop_
    _geom_hbond_atom_site_label_D
    _geom_hbond_atom_site_label_H
    _geom_hbond_atom_site_label_A
    _geom_hbond_site_symmetry_A
    _geom_hbond_distance_DH
    _geom_hbond_distance_HA
    _geom_hbond_distance_DA
    _geom_hbond_angle_DHA
    _geom_hbond_publ_flag
    O1W H1A O3 . 0.84 2.06 2.834(13) 152 y
    O1W H1B O2W 1_456 0.80 2.22 2.752(6) 124 y
    O2W H2A Cl1 2_755 0.85 2.09 2.904(6) 162 y
    O2W H2B Cl1 . 0.82 2.14 2.946(4) 164 y
    O1 H1C O3 . 0.91 1.73 2.476(18) 137 y
    O2 H2C O4 . 0.90 1.69 2.444(19) 139 y
    O4 H4A O1W 2_566 0.88 2.28 2.886(13) 125 y
    C3 H3 O1W 2_666 0.93 2.57 3.356(9) 143 n
    C5 H5 Cl1 2_765 0.93 2.64 3.427(7) 143 n
    C9 H9 O1 1_554 0.93 2.41 3.275(15) 154 n
    C9 H9 O2 2_665 0.93 2.39 3.152(15) 140 n
    C15 H15 Cl2 2_656 0.93 2.82 3.674(5) 153 n
data_global
_journal_date_recd_electronic     2008-04-27
_journal_date_accepted     2008-04-28
_journal_name_full     'Acta Crystallographica, Section E'
_journal_year     2008
_journal_volume     64
_journal_issue      6
_journal_page_first     m757
_journal_page_last     m757
_journal_paper_category     QM
_journal_coeditor_code     NG2452
_publ_contact_author_name     'Prof. Duan-Jun Xu'
_publ_contact_author_address
;
Department of Chemistry
Zhejiang University
Hangzhou, 310027
P.R.China
;
_publ_contact_author_email     xudj@mail.hz.zj.cn
_publ_section_title
;\
<i>cis</i>-Dichloridobis(1,10-phenanthroline-\k^2^<i>N</i>,<i>N</i>')\
manganese(II)--2,6-dihydroxybenzoic acid--water (2/1/4)
;
loop_
    _publ_author_name
    _publ_author_address
    'Qian Yang'
;
Department of Chemistry
Zhejiang University
People's Republic of China
;
    'Jing-Jing Nie'
;
Department of Chemistry
Zhejiang University
People's Republic of China
;
    'Duan-Jun Xu'
;
Department of Chemistry
Zhejiang University
People's Republic of China
;
