# Supplementary material for: cis-Dichloridobis(1,10-phenanthroline-κ2 N,N′)manganese(II)–2,6-dihydroxy­benzoic acid–water (2/1/4)
Source: Acta Crystallogr Sect E Struct Rep Online. 2008 May 3;64(Pt 6):m757. doi: 10.1107/S1600536808012427 (PMC2961560; doi:10.1107/S1600536808012427)
Supplement: Supplementary file 2 [file e-64-0m757-Isup2.hkl]

#
# h,k,l, Fc-squared, Fo-squared, sigma(Fo-squared) and status flag
#
data_I
_shelx_title ' yq7 in P-1'
_shelx_refln_list_code          4
_shelx_F_calc_maximum      194.62
_exptl_crystal_F_000       614.00
_reflns_d_resolution_high  0.8409
 
loop_
 _symmetry_equiv_pos_as_xyz
 'x, y, z'
 '-x, -y, -z'
 
_cell_length_a     9.7572
_cell_length_b    11.9847
_cell_length_c    13.2610
_cell_angle_alpha  63.465
_cell_angle_beta   83.931
_cell_angle_gamma  76.819
 
_shelx_F_squared_multiplier     1.000
 
loop_
 _refln_index_h
 _refln_index_k
 _refln_index_l
 _refln_F_squared_calc
 _refln_F_squared_meas
 _refln_F_squared_sigma
 _refln_observed_status
   1   0   0       28.63        9.03      0.24 o
   2   0   0     1834.91     1913.56     16.85 o
   3   0   0      834.63      570.82     36.46 o
   4   0   0      147.37      100.04      4.16 o
   5   0   0      397.00      353.15      8.72 o
   6   0   0      270.31      282.91      6.52 o
   7   0   0       11.06        8.93      2.00 o
   8   0   0       67.20       66.42      6.57 o
   9   0   0       74.58       61.05      5.94 o
  -9   1   0       53.71       53.70      7.10 o
  -8   1   0      686.02      690.13     20.10 o
  -7   1   0      141.16      154.92      5.39 o
  -6   1   0      265.84      270.39      8.50 o
  -5   1   0      445.14      355.85      7.67 o
  -4   1   0      332.30      248.35      6.69 o
  -3   1   0        4.35       22.34      3.14 o
  -2   1   0       75.55       43.75      2.31 o
  -1   1   0     2537.13     3525.91     35.17 o
   0   1   0     1418.60     1408.94     14.95 o
   1   1   0     1939.87     1810.68     22.99 o
   2   1   0     3373.19     2951.87    171.52 o
   3   1   0       64.64       50.16      2.52 o
   4   1   0     1351.59     1415.87     53.83 o
   5   1   0       83.43      105.34      7.54 o
   6   1   0      205.12      204.69      5.40 o
   7   1   0        0.42        0.00      1.47 o
   8   1   0      436.17      429.85     15.92 o
   9   1   0      304.38      338.56     20.90 o
  10   1   0        0.57        3.02      4.65 o
 -10   2   0        0.84        2.83      3.65 o
  -9   2   0       30.41       30.48      4.61 o
  -8   2   0       58.20       72.47      5.90 o
  -7   2   0      642.31      601.39     14.15 o
  -6   2   0        0.36        0.26      1.44 o
  -5   2   0       14.18       20.79      2.39 o
  -4   2   0     4008.09     4020.57     37.92 o
  -3   2   0      878.62      842.59     12.73 o
  -2   2   0     2778.00     3217.56     34.07 o
  -1   2   0     3034.73     3397.25     34.98 o
   0   2   0    11885.38    11505.09    142.02 o
   1   2   0        5.80        6.85      3.73 o
   2   2   0      900.66      988.93     14.90 o
   3   2   0      157.24      153.20      4.38 o
   4   2   0      596.08      665.13     11.09 o
   5   2   0      975.35      937.40     13.59 o
   6   2   0        2.34        0.00      1.48 o
   7   2   0      381.12      419.95      9.86 o
   8   2   0      184.74      193.32     12.43 o
   9   2   0       60.92       55.22      8.30 o
  10   2   0       43.74       47.13      8.39 o
  11   2   0        3.69        0.00      5.20 o
 -10   3   0       20.79       15.74      5.41 o
  -9   3   0       18.66       12.80      5.24 o
  -8   3   0        1.59        3.54      2.59 o
  -7   3   0      136.86      147.39      7.59 o
  -6   3   0        1.66        0.77      2.06 o
  -5   3   0      301.55      341.46      8.05 o
  -4   3   0     3490.94     3522.16     40.92 o
  -3   3   0     2327.49     2228.88     23.19 o
  -2   3   0        0.78        1.02      1.00 o
  -1   3   0      411.58      328.22      8.53 o
   0   3   0      681.90      613.80      9.30 o
   1   3   0      314.55      351.26      6.53 o
   2   3   0      120.73      115.14      4.21 o
   3   3   0      141.31      179.48      5.43 o
   4   3   0     1677.45     1452.15     17.28 o
   5   3   0     2638.53     2606.13     28.26 o
   6   3   0      273.80      266.34      7.89 o
   7   3   0      873.57      862.12     14.84 o
   8   3   0      170.38      161.21     11.73 o
   9   3   0       67.07       51.07      8.13 o
  10   3   0      109.58      146.76     12.98 o
  11   3   0       21.30       29.44      7.24 o
  -9   4   0        1.45        1.21      3.61 o
  -8   4   0       25.65       21.45      4.10 o
  -7   4   0        0.32        1.15      2.45 o
  -6   4   0       12.03       14.39      3.32 o
  -5   4   0      558.51      583.88     13.55 o
  -4   4   0       98.81      105.73      4.75 o
  -3   4   0     2616.14     2720.86     28.03 o
  -2   4   0     1798.43     2014.73     21.23 o
  -1   4   0      138.71       51.73      2.84 o
   0   4   0      838.91      716.09     11.33 o
   1   4   0      605.19      482.20      8.75 o
   2   4   0      398.89      294.27      8.13 o
   3   4   0      380.59      448.50      9.78 o
   4   4   0       83.89      143.82      4.40 o
   5   4   0     2566.20     2550.99     28.01 o
   6   4   0     2427.57     2601.37     37.03 o
   7   4   0       82.99       72.21      6.14 o
   8   4   0      198.85      252.99     14.10 o
   9   4   0      358.89      347.39     25.56 o
  10   4   0       15.42       29.18     12.31 o
  11   4   0       21.89       26.42      7.48 o
  -9   5   0        1.22        2.44      3.24 o
  -8   5   0        9.53       15.65      4.86 o
  -7   5   0       81.22       58.37      7.61 o
  -6   5   0        0.13        0.82      2.37 o
  -5   5   0       92.73      101.97      7.23 o
  -4   5   0       36.95       28.64      3.82 o
  -3   5   0       12.99       16.08      2.05 o
  -2   5   0       72.91      107.71      3.86 o
  -1   5   0       37.06       26.32      2.33 o
   0   5   0     1698.67     1461.59     22.86 o
   1   5   0     4046.52     3723.31     41.33 o
   2   5   0     1859.54     1752.87     22.70 o
   3   5   0        5.86       27.56      2.32 o
   4   5   0      406.14      330.20     10.86 o
   5   5   0      424.16      363.36      7.81 o
   6   5   0      626.94      573.67     14.81 o
   7   5   0       26.11       37.46      8.25 o
   8   5   0       81.93       82.11      9.93 o
   9   5   0      319.84      278.61     16.08 o
  10   5   0       43.70       33.05      8.45 o
  11   5   0       27.14       30.46      7.91 o
  -8   6   0        3.84        2.21      2.89 o
  -7   6   0      112.28      108.41      8.10 o
  -6   6   0       85.23       67.15      6.19 o
  -5   6   0        2.09        2.26      2.41 o
  -4   6   0      202.25      176.32      7.93 o
  -3   6   0       33.43       45.90      4.59 o
  -2   6   0      317.14      331.15      9.53 o
  -1   6   0      506.35      563.34     11.18 o
   0   6   0        6.54        1.42      1.63 o
   1   6   0     1249.13     1135.29     17.82 o
   2   6   0     5030.19     4959.22     47.02 o
   3   6   0       22.66       61.16      3.69 o
   4   6   0       22.24       21.69      2.39 o
   5   6   0       34.46       27.31      4.09 o
   6   6   0      178.64      176.78      8.74 o
   7   6   0      187.22      193.08     13.15 o
   8   6   0       34.22       47.25      8.54 o
   9   6   0       66.33       63.39     16.70 o
  10   6   0      189.43      154.45     14.62 o
  11   6   0        5.16        0.00      8.10 o
  -8   7   0        0.40        0.00      3.82 o
  -7   7   0       40.54       22.32      5.38 o
  -6   7   0      163.65      128.86      8.55 o
  -5   7   0       75.02       75.73      6.61 o
  -4   7   0       23.67       20.18      3.91 o
  -3   7   0      202.33      188.65      8.27 o
  -2   7   0        1.91        1.71      2.55 o
  -1   7   0       63.55       76.79      5.19 o
   0   7   0      132.07      135.22      7.32 o
   1   7   0      199.94      169.41      5.55 o
   2   7   0     2561.90     2730.68     30.16 o
   3   7   0       84.67       77.47      4.29 o
   4   7   0       65.15       72.00      5.98 o
   5   7   0       93.96       91.83      8.93 o
   6   7   0       15.80       11.27      3.59 o
   7   7   0      152.62      131.62     11.79 o
   8   7   0       27.51       24.18      6.83 o
   9   7   0        7.05        7.39      4.83 o
  10   7   0       89.71       81.18     12.47 o
  -7   8   0       11.30        5.82      4.19 o
  -6   8   0      124.84       98.32     16.56 o
  -5   8   0      149.15      139.36      9.89 o
  -4   8   0       38.41       43.41      5.93 o
  -3   8   0      325.26      320.84     11.19 o
  -2   8   0       48.84       48.32      7.18 o
  -1   8   0       21.03       28.13      3.92 o
   0   8   0      105.15      123.99      8.21 o
   1   8   0      297.33      285.54      7.62 o
   2   8   0       23.14       26.63      3.12 o
   3   8   0      319.61      314.92     10.83 o
   4   8   0      203.18      219.65      9.52 o
   5   8   0       63.06       78.93      7.28 o
   6   8   0      183.37      174.95     12.78 o
   7   8   0        8.44       26.87      8.10 o
   8   8   0       43.12       26.39      7.13 o
   9   8   0        0.37        0.87      5.08 o
  10   8   0       89.02      135.28     21.52 o
  -6   9   0        1.26        1.46      4.71 o
  -5   9   0      124.60      142.96      9.42 o
  -4   9   0      172.18      167.26      9.56 o
  -3   9   0       74.37       68.24      6.58 o
  -2   9   0       41.68       30.93      4.67 o
  -1   9   0      244.07      216.05     13.02 o
   0   9   0        2.70        7.78      2.80 o
   1   9   0       97.36       87.41      5.76 o
   2   9   0      117.48      103.19      8.68 o
   3   9   0       56.99       53.81      5.88 o
   4   9   0        6.04        5.34      3.19 o
   5   9   0       29.82       34.63      5.70 o
   6   9   0      388.55      420.46     19.00 o
   7   9   0      127.33      132.04     19.86 o
   8   9   0        1.72        9.86      5.73 o
   9   9   0       32.64       28.54      8.93 o
  -5  10   0        0.06        2.77      4.44 o
  -4  10   0       54.82       54.58      6.63 o
  -3  10   0        0.53        0.00      2.29 o
  -2  10   0        0.36        2.91      2.97 o
  -1  10   0      187.81      186.80      8.94 o
   0  10   0       29.88       21.01      3.85 o
   1  10   0      225.97      203.80     17.53 o
   2  10   0      116.10      139.61     15.45 o
   3  10   0       21.68       22.84      7.20 o
   4  10   0       66.01       68.47      6.95 o
   5  10   0       17.29        8.73      4.14 o
   6  10   0       48.71       34.41     13.49 o
   7  10   0      234.49      272.02     49.34 o
   8  10   0       54.95       59.27     10.57 o
  -3  11   0       10.09       20.46      4.97 o
  -2  11   0        0.02        0.00      2.92 o
  -1  11   0       56.79       37.23      5.18 o
   0  11   0       72.50       73.76     13.57 o
   1  11   0        1.07        0.00      4.37 o
   2  11   0       96.51      139.69     16.66 o
   3  11   0       55.77       58.20     11.76 o
   4  11   0        1.49        3.96      5.58 o
   5  11   0        8.05        8.01      5.10 o
   6  11   0        3.37       10.93      8.71 o
   7  11   0       68.74       58.79     10.02 o
  -1  12   0        4.43        6.56      8.52 o
   0  12   0       56.21       65.96     14.36 o
   1  12   0       43.89       32.08     10.63 o
   2  12   0        9.32       12.70      7.16 o
   3  12   0      101.48       95.06     15.00 o
   4  12   0       28.81       37.69     10.86 o
   6  12   0       25.73       20.88     10.06 o
  -3 -12   1       11.11       21.52      7.84 o
  -2 -12   1       68.40      109.34     16.77 o
  -1 -12   1       41.12       54.13     12.78 o
   0 -12   1        6.35        0.00      6.97 o
  -7 -11   1       35.76       49.31     14.40 o
  -6 -11   1       38.61       55.46     10.40 o
  -5 -11   1        4.43        0.65      5.01 o
  -3 -11   1       14.35        7.99      6.78 o
  -2 -11   1       52.50       67.81     12.93 o
  -1 -11   1      185.16      210.43     20.32 o
   0 -11   1       59.85       67.09     13.23 o
   1 -11   1        6.07        6.71      3.48 o
   2 -11   1        3.46        0.00      3.01 o
  -8 -10   1       54.37       46.32     10.21 o
  -7 -10   1        0.63        1.53      5.37 o
  -6 -10   1       95.42       91.93     11.39 o
  -5 -10   1       41.88       49.50      8.96 o
  -4 -10   1        1.52        0.00      3.23 o
  -3 -10   1       76.49       49.83     10.67 o
  -2 -10   1       11.75       25.89      9.12 o
  -1 -10   1      194.24      215.79     18.39 o
   0 -10   1      177.54      181.72      8.56 o
   1 -10   1        6.57       10.83      4.63 o
   2 -10   1       20.19       19.34      4.35 o
   3 -10   1        4.27        0.00      2.85 o
   4 -10   1        0.13        0.00      3.25 o
  -9  -9   1       11.45        3.02      9.05 o
  -8  -9   1       94.03       83.18     11.77 o
  -7  -9   1       25.42       22.17      6.98 o
  -6  -9   1       36.89       42.45      8.18 o
  -5  -9   1      345.96      381.31     21.39 o
  -4  -9   1      382.34      364.29     13.25 o
  -3  -9   1      245.33      269.34     10.89 o
  -2  -9   1       37.74       43.44      8.82 o
  -1  -9   1       15.58       17.99      3.51 o
   0  -9   1      275.14      295.75     12.77 o
   1  -9   1      136.59      161.28      8.36 o
   2  -9   1       36.97       25.84      4.34 o
   3  -9   1       57.55       46.47      5.82 o
   4  -9   1       46.63       42.14      7.72 o
   5  -9   1       32.02       15.42      4.91 o
  -9  -8   1        6.37        9.08      6.26 o
  -8  -8   1        5.23        3.68      4.90 o
  -7  -8   1      299.95      277.91     17.00 o
  -6  -8   1        0.75        7.42      4.66 o
  -5  -8   1      153.99      151.86     11.76 o
  -4  -8   1        4.20        4.49      2.77 o
  -3  -8   1       81.26       84.77      6.64 o
  -2  -8   1        5.92        6.37      2.07 o
  -1  -8   1        0.32        4.99      1.99 o
   0  -8   1       44.38       40.87      4.46 o
   1  -8   1      141.74      159.15      7.48 o
   2  -8   1        7.56       17.42      3.61 o
   3  -8   1       50.74       67.81      6.30 o
   4  -8   1      453.17      475.30     21.61 o
   5  -8   1       66.61       70.02      9.03 o
   6  -8   1        6.88        6.80      4.34 o
 -10  -7   1        2.61       17.31      7.45 o
  -9  -7   1       11.78        8.77      5.55 o
  -8  -7   1        7.42        1.85      5.37 o
  -7  -7   1       53.66       54.55     12.36 o
  -6  -7   1      261.95      265.55     14.50 o
  -5  -7   1       27.07       27.31      4.54 o
  -4  -7   1      878.69      869.10     23.94 o
  -3  -7   1      290.65      307.89      8.18 o
  -2  -7   1      140.47      115.48      4.51 o
  -1  -7   1     1043.32     1091.16     16.44 o
   0  -7   1      241.12      238.50      6.15 o
   1  -7   1       23.02       18.57      4.66 o
   2  -7   1       21.55       28.56      3.95 o
   3  -7   1       45.20       47.18      5.06 o
   4  -7   1      340.28      341.11     13.98 o
   5  -7   1      136.68      156.23     10.80 o
   6  -7   1       14.71       11.27      3.72 o
   7  -7   1       25.18       21.86      4.75 o
 -10  -6   1       19.28       24.39      7.12 o
  -9  -6   1       61.95       47.59      9.05 o
  -8  -6   1      107.88      113.69     11.91 o
  -7  -6   1        0.98        5.80      5.05 o
  -6  -6   1      129.48      125.77     10.67 o
  -5  -6   1       23.76       27.84      4.22 o
  -4  -6   1      257.97      271.59      7.30 o
  -3  -6   1      216.18      197.15      8.19 o
  -2  -6   1      603.04      660.83     11.53 o
  -1  -6   1      943.75      876.89     11.81 o
   0  -6   1      719.89      734.14     11.91 o
   1  -6   1      394.72      399.00      8.58 o
   2  -6   1        0.25        2.44      2.01 o
   3  -6   1        3.00        1.27      2.03 o
   4  -6   1      180.66      191.14      8.42 o
   5  -6   1      415.49      407.44     14.53 o
   6  -6   1       31.84       38.10      5.08 o
   7  -6   1        0.93        1.11      2.78 o
   8  -6   1       37.15       18.08      4.42 o
 -11  -5   1       37.57       28.36      8.41 o
 -10  -5   1       95.88      140.92     13.98 o
  -9  -5   1        4.92        0.00      4.20 o
  -8  -5   1      263.87      263.52     23.46 o
  -7  -5   1      133.35      131.24     11.12 o
  -6  -5   1       10.15       10.31      4.34 o
  -5  -5   1      199.90      155.79      5.52 o
  -4  -5   1       90.34       75.79      4.23 o
  -3  -5   1      113.36      127.02      6.01 o
  -2  -5   1     1112.32     1357.76     17.19 o
  -1  -5   1        3.02        9.12      2.10 o
   0  -5   1     2004.17     1789.14     20.35 o
   1  -5   1      403.81      381.93      9.38 o
   2  -5   1      878.76      912.31     13.40 o
   3  -5   1      123.98      151.14      5.15 o
   4  -5   1        5.43        3.61      2.11 o
   5  -5   1      522.32      539.36     14.26 o
   6  -5   1       71.78       80.70      6.51 o
   7  -5   1       14.93       18.05      4.69 o
   8  -5   1       88.88       99.46      8.00 o
   9  -5   1      166.90      161.65     10.21 o
 -11  -4   1        0.05        0.00      4.53 o
 -10  -4   1      120.18      145.41     13.64 o
  -9  -4   1       33.93       31.65     21.37 o
  -8  -4   1      557.31      536.25     20.90 o
  -7  -4   1       75.62       71.83      8.76 o
  -6  -4   1       88.48      100.04      9.28 o
  -5  -4   1      402.47      418.33      8.73 o
  -4  -4   1      784.00      713.79     11.40 o
  -3  -4   1      310.34      275.62      6.28 o
  -2  -4   1        2.93        0.89      1.10 o
  -1  -4   1       19.00       22.23      2.30 o
   0  -4   1     2665.06     2365.42     28.19 o
   1  -4   1     2791.42     2641.19     31.20 o
   2  -4   1       93.98       70.65      3.39 o
   3  -4   1      203.86      261.00      7.13 o
   4  -4   1       84.61       76.86      4.03 o
   5  -4   1       29.51       28.21      3.91 o
   6  -4   1       68.04       81.02      6.15 o
   7  -4   1       49.81       62.51      6.58 o
   8  -4   1       14.70       12.51      3.51 o
   9  -4   1       78.22       85.73      7.49 o
 -11  -3   1       41.20       48.70      9.20 o
 -10  -3   1        8.93        2.25      8.90 o
  -9  -3   1      172.08      181.85     13.52 o
  -8  -3   1      308.96      273.52     16.41 o
  -7  -3   1      170.43      156.21      7.49 o
  -6  -3   1     3580.62     3699.09     38.74 o
  -5  -3   1      531.52      580.39     11.07 o
  -4  -3   1      657.03      613.03      9.99 o
  -3  -3   1      137.66      143.23      4.60 o
  -2  -3   1      939.24      986.03     13.84 o
  -1  -3   1        8.96        8.93      1.45 o
   0  -3   1      104.60       98.05      4.53 o
   1  -3   1     1302.33     1389.74     18.08 o
   2  -3   1     3588.06     3856.30     42.05 o
   3  -3   1       47.64       63.31      3.24 o
   4  -3   1      618.29      663.24     11.05 o
   5  -3   1      532.54      519.64     11.22 o
   6  -3   1        1.28        1.49      2.71 o
   7  -3   1       40.30       35.79      4.51 o
   8  -3   1        7.20        5.91      2.97 o
   9  -3   1       81.30       84.08      7.34 o
  10  -3   1       39.29       37.54      5.47 o
 -11  -2   1      108.63       98.28     11.68 o
 -10  -2   1       37.43       44.63      8.32 o
  -9  -2   1       23.01       20.06      5.99 o
  -8  -2   1        3.72        7.88      7.43 o
  -7  -2   1        0.29        0.00      2.81 o
  -6  -2   1      905.13      948.79     18.01 o
  -5  -2   1     2266.61     2209.92     24.86 o
  -4  -2   1       47.61       77.40      5.28 o
  -3  -2   1        4.73       19.01      1.87 o
  -2  -2   1      641.93      502.38      9.60 o
  -1  -2   1        2.23       32.67      4.26 o
   0  -2   1     1921.19     1627.29     18.78 o
   1  -2   1     2153.93     3069.98     32.72 o
   2  -2   1        5.11        3.26      1.21 o
   3  -2   1      510.43      640.97     11.13 o
   4  -2   1       26.08       10.82      1.94 o
   5  -2   1     2465.79     2407.98     26.71 o
   6  -2   1      421.85      432.78      8.42 o
   7  -2   1        0.54        1.17      2.12 o
   8  -2   1       30.89       25.75      4.10 o
   9  -2   1        0.35        2.50      2.80 o
  10  -2   1       66.13       72.32     13.68 o
 -10  -1   1      148.74      163.98     21.90 o
  -9  -1   1      149.83      202.92     12.84 o
  -8  -1   1       14.67        7.48      5.11 o
  -7  -1   1        9.88        6.09      1.91 o
  -6  -1   1      107.96       79.75     13.90 o
  -5  -1   1     1844.84     1853.52     25.91 o
  -4  -1   1     1301.00     1166.54     44.45 o
  -3  -1   1      179.70      273.85      7.42 o
  -2  -1   1      126.15       53.22      3.40 o
  -1  -1   1      137.40       33.72      1.62 o
   0  -1   1     1931.11     1274.05     16.10 o
   1  -1   1      162.65       47.90      2.20 o
   2  -1   1       24.40      117.26      7.03 o
   3  -1   1      242.85      383.45      7.82 o
   4  -1   1        4.96        9.14      2.02 o
   5  -1   1      667.24      676.18     11.19 o
   6  -1   1     2691.14     2657.90     29.34 o
   7  -1   1      599.39      675.25     12.73 o
   8  -1   1        0.77        2.90      2.47 o
   9  -1   1       42.74       40.17      4.92 o
  -9   0   1      236.89      249.01     10.23 o
  -8   0   1       16.02       27.24      3.58 o
  -7   0   1       63.04       68.31      3.87 o
  -6   0   1       72.11       84.19      3.88 o
  -5   0   1       78.06       67.08      3.60 o
  -4   0   1        1.45       13.19      2.01 o
  -3   0   1     1142.24     1436.32     17.87 o
  -2   0   1    13358.83    15637.68    283.78 o
  -1   0   1      399.96      587.64      9.96 o
   0   0   1      428.27      277.81      4.00 o
   1   0   1    12587.94    11652.09    147.83 o
   2   0   1      490.69      346.08      6.19 o
   3   0   1      131.83      112.37      3.96 o
   4   0   1      494.03      569.43     11.60 o
   5   0   1       48.03       41.12      3.05 o
   6   0   1      917.85      898.71     12.58 o
   7   0   1      695.89      717.08     11.69 o
   8   0   1      114.95      129.81      6.54 o
   9   0   1        0.62        2.38      2.51 o
  -9   1   1      203.38      230.81     11.30 o
  -8   1   1       25.68       23.59      4.55 o
  -7   1   1      116.02      119.12      4.94 o
  -6   1   1      273.53      293.29      8.16 o
  -5   1   1      173.26      199.34     14.48 o
  -4   1   1     1153.57      989.43     35.64 o
  -3   1   1        2.44       12.19      1.64 o
  -2   1   1     2247.67     1885.70     85.24 o
  -1   1   1     5106.50     5894.33     79.60 o
   0   1   1     5252.05     6142.36     89.57 o
   1   1   1      896.71      993.96     11.37 o
   2   1   1     1374.64     1367.67     15.92 o
   3   1   1      689.34      613.06      9.78 o
   4   1   1      614.18      646.10     11.29 o
   5   1   1      384.29      376.14      8.02 o
   6   1   1      714.64      780.07     11.30 o
   7   1   1     1023.60     1150.79     15.34 o
   8   1   1        0.58        0.00      1.80 o
   9   1   1       72.58       69.51     12.65 o
  10   1   1      210.50      227.17     13.72 o
 -10   2   1        0.18        4.37      3.79 o
  -9   2   1      171.98      200.85     10.97 o
  -8   2   1      429.34      470.74     13.02 o
  -7   2   1        4.74        2.08      2.37 o
  -6   2   1      355.79      354.61      8.37 o
  -5   2   1      419.21      456.09      8.89 o
  -4   2   1      209.42      221.13      7.04 o
  -3   2   1      174.38      200.52      5.28 o
  -2   2   1      509.25      526.64      9.52 o
  -1   2   1      161.60      168.41      6.33 o
   0   2   1     2541.16     2257.66     27.29 o
   1   2   1      526.21      808.06     11.66 o
   2   2   1     7790.82     8959.01    106.54 o
   3   2   1     2688.06     3092.58     33.22 o
   4   2   1       19.50       21.40      2.24 o
   5   2   1      440.09      461.57      8.84 o
   6   2   1      133.64      160.25      7.75 o
   7   2   1      616.47      636.11     12.38 o
   8   2   1        1.73        2.67      2.46 o
   9   2   1      188.98      181.35     12.66 o
  10   2   1      164.21      165.49     12.97 o
  11   2   1      167.67      213.04     22.16 o
 -10   3   1       48.47       51.93     12.34 o
  -9   3   1        1.71        0.00      3.28 o
  -8   3   1       42.16       23.43      7.90 o
  -7   3   1       26.33       24.13      3.68 o
  -6   3   1      445.41      451.18     11.73 o
  -5   3   1     1251.64     1260.62     16.80 o
  -4   3   1     1489.19     1450.00     17.39 o
  -3   3   1      343.80      352.41      6.35 o
  -2   3   1      385.05      400.68      6.70 o
  -1   3   1     5959.73     5906.77     73.17 o
   0   3   1      494.59      520.28      7.82 o
   1   3   1     8736.39     8239.54     79.53 o
   2   3   1        6.26       29.98      1.43 o
   3   3   1     1307.09     1617.60     19.35 o
   4   3   1      511.82      657.22     13.11 o
   5   3   1      313.76      274.08      6.46 o
   6   3   1      894.50      871.74     14.33 o
   7   3   1       73.03       72.68      7.99 o
   8   3   1        2.74        2.31      3.61 o
   9   3   1      204.42      235.84     14.13 o
  10   3   1        7.89        7.69      5.10 o
  11   3   1      125.16      147.73     13.46 o
 -10   4   1       20.80       14.10      5.40 o
  -9   4   1       50.41       59.33      8.31 o
  -8   4   1        2.71        0.73      3.34 o
  -7   4   1        5.26        5.38      3.25 o
  -6   4   1       22.70       14.51      3.94 o
  -5   4   1      384.03      361.61     10.42 o
  -4   4   1     3995.72     4026.21     38.96 o
  -3   4   1      160.32      111.41      3.44 o
  -2   4   1      210.44      235.20      8.42 o
  -1   4   1      120.28      135.52      3.70 o
   0   4   1     3163.25     2874.69     31.35 o
   1   4   1      704.35      550.80      9.05 o
   2   4   1      472.95      389.14      7.03 o
   3   4   1     4021.45     4829.53     55.33 o
   4   4   1     2478.75     2710.39     27.83 o
   5   4   1      974.34     1047.22     14.38 o
   6   4   1      157.48      183.72     10.01 o
   7   4   1      414.50      438.79     24.16 o
   8   4   1       91.45       84.75      7.04 o
   9   4   1       25.05       16.74      8.54 o
  10   4   1        7.25        5.48      4.79 o
  11   4   1       29.26       25.26      7.63 o
  -9   5   1       50.21       59.38      8.29 o
  -8   5   1       47.15       52.29      6.09 o
  -7   5   1        3.79        1.66      2.56 o
  -6   5   1        2.59        2.60      3.22 o
  -5   5   1        0.25        0.73      2.07 o
  -4   5   1       35.18       14.79      3.09 o
  -3   5   1      794.86      714.30     16.58 o
  -2   5   1       24.46       11.66      2.27 o
  -1   5   1      972.04     1117.72     15.62 o
   0   5   1      466.69      504.76      9.66 o
   1   5   1      242.61      195.91      6.93 o
   2   5   1     1763.57     1615.59     20.63 o
   3   5   1       32.53       24.72      2.45 o
   4   5   1       92.89       94.82      5.19 o
   5   5   1      478.38      565.20     13.86 o
   6   5   1        6.63        4.78      3.76 o
   7   5   1      552.46      604.82     20.97 o
   8   5   1      472.21      529.78     20.72 o
   9   5   1       12.95       17.32      5.74 o
  10   5   1       11.45        7.31      5.10 o
  11   5   1       16.26       23.27      6.97 o
  -9   6   1       49.72       45.16      7.69 o
  -8   6   1       67.35       83.35      7.58 o
  -7   6   1       70.11       83.68     13.32 o
  -6   6   1        0.24        0.00      2.24 o
  -5   6   1       32.73       27.94      5.48 o
  -4   6   1      264.36      250.14      9.06 o
  -3   6   1      644.92      590.84     13.53 o
  -2   6   1        0.56        1.02      1.72 o
  -1   6   1      498.57      562.77      9.22 o
   0   6   1     1096.67     1280.89     18.52 o
   1   6   1      315.45      348.83     12.72 o
   2   6   1      749.57      799.54     13.46 o
   3   6   1      351.52      278.27      6.39 o
   4   6   1        5.65        3.26      1.89 o
   5   6   1       59.27       61.37      5.57 o
   6   6   1       39.06       51.76      5.46 o
   7   6   1      113.16      131.16     13.55 o
   8   6   1      584.32      623.17     23.01 o
   9   6   1       72.74       79.23     10.70 o
  10   6   1        2.28        0.00      4.75 o
  11   6   1       13.57       18.37      6.63 o
  -8   7   1       62.73       84.56      8.67 o
  -7   7   1       55.34       65.88      6.83 o
  -6   7   1       23.51       28.17      4.63 o
  -5   7   1       79.68       64.18      5.93 o
  -4   7   1       55.55       62.51      5.64 o
  -3   7   1      270.09      256.75      9.22 o
  -2   7   1       19.46       17.75      3.83 o
  -1   7   1       17.03        9.26      2.64 o
   0   7   1     1141.94     1158.72     15.51 o
   1   7   1     1604.28     1554.53     22.39 o
   2   7   1      110.36      123.37      4.86 o
   3   7   1      137.80      147.89      8.42 o
   4   7   1       59.28       51.85      5.29 o
   5   7   1        4.45        6.86      2.91 o
   6   7   1      178.31      173.51      9.03 o
   7   7   1        9.50        8.41      6.74 o
   8   7   1      175.68      161.34     13.38 o
   9   7   1      102.72       98.92     12.11 o
  10   7   1       13.75        8.25      5.90 o
  -7   8   1       67.29       76.84      7.73 o
  -6   8   1       10.11        5.71      5.67 o
  -5   8   1       44.99       50.63      5.77 o
  -4   8   1      212.67      242.24      9.97 o
  -3   8   1       23.45       26.74      4.10 o
  -2   8   1        5.23        7.46      2.79 o
  -1   8   1       77.83       95.59      6.01 o
   0   8   1       66.88       66.80      4.77 o
   1   8   1     1598.35     1554.29     19.60 o
   2   8   1     1571.30     1450.83     19.48 o
   3   8   1        5.48        3.12      2.50 o
   4   8   1      175.21      182.64      8.53 o
   5   8   1       28.00       30.49      5.03 o
   6   8   1       70.24       87.84      7.37 o
   7   8   1       39.11       59.10      9.08 o
   8   8   1       19.02       12.63      5.67 o
   9   8   1       72.02       51.50      9.44 o
  10   8   1        7.38        0.00      5.29 o
  -6   9   1       28.81       30.55      5.82 o
  -5   9   1        0.01        1.56      4.86 o
  -4   9   1      107.40      115.94     10.82 o
  -3   9   1      326.06      339.68     11.84 o
  -2   9   1       67.48       68.09      5.90 o
  -1   9   1       34.30       46.91      5.46 o
   0   9   1        8.46        8.64      2.55 o
   1   9   1        0.85        2.87      2.14 o
   2   9   1       10.01        8.80      3.58 o
   3   9   1       52.83       55.29      5.70 o
   4   9   1      144.93      141.07      8.47 o
   5   9   1      204.27      213.33     10.27 o
   6   9   1       60.73       44.36      6.12 o
   7   9   1       70.90       93.92     11.18 o
   8   9   1       32.37       29.55      7.53 o
   9   9   1       49.91       26.68      8.36 o
  -5  10   1       26.02       20.66      5.27 o
  -4  10   1        4.67        7.41      3.55 o
  -3  10   1      235.11      262.32     10.97 o
  -2  10   1      133.60      148.29      9.15 o
  -1  10   1        0.12        0.11      2.59 o
   0  10   1       30.44       21.01      7.46 o
   1  10   1      144.18      162.49     16.28 o
   2  10   1      544.81      537.15     27.89 o
   3  10   1      148.64      149.11     15.94 o
   4  10   1        6.91        3.05      3.24 o
   5  10   1       62.51       68.08      7.62 o
   6  10   1      215.33      208.68     11.31 o
   7  10   1        0.64        1.04      4.91 o
   8  10   1       47.08       46.33      9.80 o
   9  10   1       23.82       20.07      8.28 o
  -4  11   1        0.29        2.03     10.84 o
  -3  11   1       42.35       43.65      7.44 o
  -2  11   1      104.79      119.30      9.92 o
  -1  11   1       65.28       75.34      6.65 o
   0  11   1       17.82        7.46      6.26 o
   1  11   1      125.60      100.98     14.85 o
   2  11   1        2.61        0.00      4.52 o
   3  11   1       28.91       38.67      9.95 o
   4  11   1       12.81        2.34      5.35 o
   5  11   1        0.40        0.93      3.54 o
   6  11   1      217.78      248.91     60.38 o
   7  11   1        5.66        6.64      7.52 o
   8  11   1        2.02        5.23      6.82 o
  -2  12   1       43.39       35.36      9.46 o
  -1  12   1       64.57       56.27     13.27 o
   0  12   1        2.54        0.00      6.63 o
   1  12   1       45.62       59.67     12.55 o
   2  12   1       91.26       90.99     15.49 o
   3  12   1        2.96        5.13      6.26 o
   4  12   1       17.57       19.34      8.14 o
   5  12   1       16.13        2.79      6.03 o
   6  12   1       27.70       39.01     12.82 o
   1  13   1        5.90        2.45      5.69 o
   2  13   1      135.26      161.47     19.98 o
   3  13   1       40.77       39.99     12.10 o
  -6 -11   2       43.51       53.05     18.56 o
  -5 -11   2       53.51       62.34     10.20 o
  -2 -11   2       53.89       30.95     10.44 o
  -1 -11   2        3.87        6.03      7.05 o
   0 -11   2       22.22       12.44      7.31 o
   1 -11   2        8.37       16.60      4.29 o
   2 -11   2        9.86        4.28      4.76 o
  -7 -10   2       45.12       39.78      9.14 o
  -6 -10   2        7.22        6.76      6.09 o
  -5 -10   2       30.44       35.81     13.81 o
  -4 -10   2        5.41        0.69      4.72 o
  -2 -10   2      114.66       91.52     12.85 o
  -1 -10   2       40.35       32.23      9.54 o
   0 -10   2       12.30       15.88      4.68 o
   1 -10   2       85.60       76.15      6.97 o
   2 -10   2        4.66       10.45      4.59 o
   3 -10   2       20.47       15.03      4.55 o
  -8  -9   2        3.31        0.00      6.56 o
  -7  -9   2      168.71      162.33     19.68 o
  -6  -9   2      185.25      180.41     29.89 o
  -5  -9   2       33.95       45.60     10.27 o
  -4  -9   2       32.66       33.81      7.19 o
  -3  -9   2        1.96        0.00      3.96 o
  -2  -9   2       25.34       27.64      5.95 o
  -1  -9   2      377.82      399.12     12.46 o
   0  -9   2        0.42        3.23      2.60 o
   1  -9   2      124.14      124.50     13.46 o
   2  -9   2       73.14       65.73      6.48 o
   3  -9   2        3.49        1.55      2.96 o
   4  -9   2       17.27       17.32      4.38 o
   5  -9   2        9.20        2.73      3.75 o
  -9  -8   2       66.27       47.87     10.18 o
  -8  -8   2       10.94       12.40      6.82 o
  -7  -8   2       12.76        5.85      5.61 o
  -6  -8   2      232.87      258.57     22.58 o
  -5  -8   2       38.78       36.06      7.99 o
  -4  -8   2      101.82      121.72     18.39 o
  -3  -8   2      226.57      215.88     16.35 o
  -2  -8   2       26.11       23.06      2.93 o
  -1  -8   2      412.91      434.86      9.32 o
   0  -8   2       85.11       83.34      7.78 o
   1  -8   2       36.04       34.65      8.45 o
   2  -8   2      303.71      305.52     13.05 o
   3  -8   2      213.40      186.79     10.35 o
   4  -8   2        0.06        0.00      2.70 o
   5  -8   2       78.31       89.90     12.65 o
   6  -8   2        1.25        0.91      3.58 o
 -10  -7   2       49.30       61.70     15.64 o
  -9  -7   2        1.04        0.00      4.47 o
  -8  -7   2       62.40       54.58     14.47 o
  -7  -7   2      130.61      128.87     14.42 o
  -6  -7   2      201.77      216.43     15.43 o
  -5  -7   2      616.94      635.30     21.96 o
  -4  -7   2        2.29        2.59      2.55 o
  -3  -7   2      171.90      150.74      7.11 o
  -2  -7   2      453.99      473.35      9.15 o
  -1  -7   2      234.26      237.98      6.45 o
   0  -7   2      299.02      301.10      7.25 o
   1  -7   2       81.30       80.77      5.77 o
   2  -7   2       27.05       29.63      4.06 o
   3  -7   2      248.96      216.82      9.30 o
   4  -7   2      115.70       87.71      7.05 o
   5  -7   2       16.38       17.93      4.30 o
   6  -7   2       40.21       56.24      6.64 o
   7  -7   2       15.77       17.70      6.42 o
 -10  -6   2      104.17      131.53     14.28 o
  -9  -6   2       79.17      106.62     16.98 o
  -8  -6   2       37.78       26.37      6.74 o
  -7  -6   2      117.96      144.47     12.48 o
  -6  -6   2        1.74        0.00      3.95 o
  -5  -6   2     1030.82     1035.25     49.26 o
  -4  -6   2     1450.54     1511.13     23.15 o
  -3  -6   2       34.22       26.18      2.65 o
  -2  -6   2      429.61      484.46      8.73 o
  -1  -6   2       19.71       35.11      2.88 o
   0  -6   2       82.01       66.47      3.68 o
   1  -6   2      196.05      197.72      9.38 o
   2  -6   2       33.03       36.11      5.94 o
   3  -6   2       53.87       52.41      5.12 o
   4  -6   2       96.88       80.38      8.11 o
   5  -6   2       11.21        3.48      2.96 o
   6  -6   2      132.71      141.21      9.71 o
   7  -6   2       29.58       50.35      8.55 o
   8  -6   2        3.16        7.64      3.94 o
 -10  -5   2       79.57      118.97     26.38 o
  -9  -5   2      238.36      287.85     31.13 o
  -8  -5   2       48.64       22.19      6.57 o
  -7  -5   2      602.92      666.21     23.13 o
  -6  -5   2      722.08      769.63     24.04 o
  -5  -5   2      306.12      305.61     10.89 o
  -4  -5   2     1549.11     1494.97     19.85 o
  -3  -5   2      208.05      198.44      6.01 o
  -2  -5   2      973.55      928.78     16.13 o
  -1  -5   2     1674.55     1777.44     18.62 o
   0  -5   2     1089.79     1101.85     15.12 o
   1  -5   2       99.22      132.37      4.82 o
   2  -5   2       49.69       68.92      3.97 o
   3  -5   2        2.00        2.07      1.59 o
   4  -5   2      170.88      162.05      7.54 o
   5  -5   2      129.55      142.04     23.61 o
   6  -5   2      169.05      172.16     11.03 o
   7  -5   2       83.37       85.60      8.49 o
   8  -5   2       24.69       23.25      5.30 o
   9  -5   2       44.40       32.27      7.06 o
 -11  -4   2       11.19        4.51      5.51 o
 -10  -4   2       10.67       15.86      6.36 o
  -9  -4   2      203.42      207.52     27.78 o
  -8  -4   2        1.46        3.40      4.48 o
  -7  -4   2       74.10       69.92      8.79 o
  -6  -4   2      505.89      527.08     13.17 o
  -5  -4   2      100.86      100.38      6.84 o
  -4  -4   2       94.44       90.04      4.12 o
  -3  -4   2      168.91      170.94      5.17 o
  -2  -4   2       49.54       62.18      4.72 o
  -1  -4   2     1090.96     1023.45     15.97 o
   0  -4   2      755.36      708.60     12.71 o
   1  -4   2       63.16       37.06      2.84 o
   2  -4   2       72.77       70.95      3.80 o
   3  -4   2      347.77      376.52      8.33 o
   4  -4   2        2.18        2.50      1.52 o
   5  -4   2      369.89      326.68     10.51 o
   6  -4   2      309.35      298.57     10.70 o
   7  -4   2        4.77        9.73      3.20 o
   8  -4   2      393.82      390.53     13.39 o
   9  -4   2      127.07      125.39      9.07 o
 -11  -3   2        0.19        0.99      5.39 o
 -10  -3   2        0.84        0.04      5.41 o
  -9  -3   2       42.38       42.26     13.63 o
  -8  -3   2      518.48      534.27     20.75 o
  -7  -3   2      438.97      477.06     13.06 o
  -6  -3   2      882.85      921.15     14.60 o
  -5  -3   2     1856.56     1875.54     29.34 o
  -4  -3   2      176.44      185.71      5.28 o
  -3  -3   2       30.53       47.69      2.79 o
  -2  -3   2       94.82       58.44      3.18 o
  -1  -3   2       89.33       70.68      4.23 o
   0  -3   2     2549.64     2385.17     28.24 o
   1  -3   2     8974.26     9344.33    114.26 o
   2  -3   2      879.64     1122.09     14.56 o
   3  -3   2      724.17      812.58     12.37 o
   4  -3   2       68.59       73.43      3.99 o
   5  -3   2       82.26       88.05      4.56 o
   6  -3   2        9.79        6.69      2.66 o
   7  -3   2       28.86       31.47      6.76 o
   8  -3   2       59.77       43.12      7.44 o
   9  -3   2       60.46       41.99      5.72 o
  10  -3   2        9.24       10.70      3.87 o
 -11  -2   2       13.54       17.61      6.81 o
 -10  -2   2       21.95       18.85      8.93 o
  -9  -2   2       27.04       21.59      5.99 o
  -8  -2   2      159.94      147.99      8.15 o
  -7  -2   2      430.28      460.76     12.79 o
  -6  -2   2       48.44       62.33      4.06 o
  -5  -2   2     1112.54     1126.90     15.55 o
  -4  -2   2     1717.91     1470.61     17.70 o
  -3  -2   2      450.51      357.32      7.24 o
  -2  -2   2      791.03      642.97     10.05 o
  -1  -2   2     2275.60     1870.34     21.91 o
   0  -2   2     2713.27     3519.13     37.55 o
   1  -2   2    29739.64    29327.21    276.09 o
   2  -2   2       82.54      120.81      4.48 o
   3  -2   2        1.66        2.00      1.22 o
   4  -2   2      171.84      158.18      5.12 o
   5  -2   2        0.35        1.26      1.23 o
   6  -2   2       33.04       30.69      3.24 o
   7  -2   2       94.52      124.42     11.25 o
   8  -2   2       48.35       42.47      4.94 o
   9  -2   2       66.83       58.27      6.07 o
  10  -2   2        2.54        3.43      2.90 o
 -10  -1   2        1.14        1.19      4.41 o
  -9  -1   2      121.66      120.77     10.94 o
  -8  -1   2        0.69        1.87      2.20 o
  -7  -1   2      134.14       45.31     12.31 o
  -6  -1   2       13.51       17.54      4.69 o
  -5  -1   2     1369.10     1322.20     17.25 o
  -4  -1   2     4038.09     3856.18     42.13 o
  -3  -1   2     3647.81     3423.26     36.80 o
  -2  -1   2     6285.45     6141.27     61.07 o
  -1  -1   2      580.12      399.16      6.56 o
   0  -1   2     7432.56     8828.57     84.91 o
   1  -1   2    29747.59    28815.22    510.60 o
   2  -1   2       84.49      183.51      5.06 o
   3  -1   2      241.03      206.38      5.90 o
   4  -1   2      159.56      223.54      6.76 o
   5  -1   2      973.46      989.06     16.85 o
   6  -1   2       12.87        6.16      2.46 o
   7  -1   2      257.76      239.49     10.45 o
   8  -1   2       31.54       41.80      4.93 o
   9  -1   2       21.01       28.41      5.84 o
  10  -1   2       42.01       43.19     10.03 o
  -9   0   2       19.93       37.86      5.27 o
  -8   0   2      182.23      203.31      7.50 o
  -7   0   2       28.54       27.09      3.31 o
  -6   0   2      115.67      116.95      4.27 o
  -5   0   2      129.90      140.30      4.25 o
  -4   0   2      618.32      528.55     14.77 o
  -3   0   2     6814.31     6841.08     74.64 o
  -2   0   2     1119.49     1481.31     17.17 o
  -1   0   2     2681.56     3152.48     39.50 o
   0   0   2     2246.70     2878.26     29.66 o
   1   0   2      742.78      688.63     10.25 o
   2   0   2     2571.19     3109.87     40.85 o
   3   0   2      140.78      199.12      8.37 o
   4   0   2       28.81       13.57      2.19 o
   5   0   2     1273.05     1233.95     14.62 o
   6   0   2     1408.60     1441.93     17.15 o
   7   0   2        0.19        1.15      1.48 o
   8   0   2      284.75      268.63      7.47 o
   9   0   2        2.01        5.14      2.70 o
  10   0   2       30.01       37.99      9.61 o
  -9   1   2        5.89        5.20      3.46 o
  -8   1   2      169.78      188.51      9.66 o
  -7   1   2      142.48      129.42      6.73 o
  -6   1   2      193.69      205.43      9.71 o
  -5   1   2      171.77      194.34      5.53 o
  -4   1   2     2507.63     2899.68     33.33 o
  -3   1   2     8027.41     8542.21     83.78 o
  -2   1   2    37878.20    37607.93    353.96 o
  -1   1   2      697.85      703.26     14.96 o
   0   1   2     7393.84     8552.81    179.68 o
   1   1   2       97.32       58.01      3.13 o
   2   1   2      322.53      362.35      6.49 o
   3   1   2      364.82      337.68      7.02 o
   4   1   2      108.59      108.36      4.39 o
   5   1   2      336.49      287.74      7.06 o
   6   1   2      300.04      233.97      5.91 o
   7   1   2        3.77        5.28      1.83 o
   8   1   2      712.40      727.17     19.05 o
   9   1   2        4.18        1.59      3.73 o
  10   1   2       58.27       43.40      5.65 o
 -10   2   2      113.21      115.90      9.79 o
  -9   2   2       26.84       19.22      6.75 o
  -8   2   2      242.88      222.54     11.02 o
  -7   2   2      367.45      360.22     10.39 o
  -6   2   2       11.21        5.11      1.65 o
  -5   2   2       11.36        6.79      2.01 o
  -4   2   2     1480.07     1652.23     18.88 o
  -3   2   2       27.48       28.38      2.42 o
  -2   2   2     2513.67     2836.49     30.52 o
  -1   2   2      405.30      242.23      5.15 o
   0   2   2     2398.14     3002.28     30.47 o
   1   2   2     5997.24     5692.95     55.71 o
   2   2   2     1177.07      895.40     11.55 o
   3   2   2      711.36      736.53     10.94 o
   4   2   2      270.84      313.19      7.17 o
   5   2   2      176.72      149.09      4.92 o
   6   2   2     1742.14     1795.00     22.52 o
   7   2   2      518.25      513.65     11.07 o
   8   2   2      709.84      693.96     19.13 o
   9   2   2        7.57        4.66      3.16 o
  10   2   2      413.64      397.57     17.96 o
  11   2   2        5.34       12.93      5.35 o
 -10   3   2        2.46        0.00      3.87 o
  -9   3   2      205.31      205.05     11.93 o
  -8   3   2        9.33        0.00      4.67 o
  -7   3   2      352.46      322.54     12.91 o
  -6   3   2      641.42      636.95     26.01 o
  -5   3   2      229.68      231.52      7.23 o
  -4   3   2     1648.36     1782.90     20.30 o
  -3   3   2      772.68      647.10     11.43 o
  -2   3   2       20.94       44.27      2.48 o
  -1   3   2       37.92       87.95      4.15 o
   0   3   2     5275.62     4250.25     54.80 o
   1   3   2      689.30      409.47      6.59 o
   2   3   2     4549.19     4067.05     54.15 o
   3   3   2     1913.35     1519.27     25.92 o
   4   3   2       11.63       26.33      1.96 o
   5   3   2      236.50      285.48      6.60 o
   6   3   2      356.33      338.24      7.99 o
   7   3   2      630.87      657.32     16.15 o
   8   3   2      117.45      127.34      8.09 o
   9   3   2       24.38       28.39      4.85 o
  10   3   2      612.94      589.84     22.51 o
  11   3   2      105.95       88.05     11.07 o
 -10   4   2       50.46       38.17      7.12 o
  -9   4   2       69.55       72.54      8.30 o
  -8   4   2        0.19        2.84      2.72 o
  -7   4   2       17.85       11.24      4.65 o
  -6   4   2      789.74      787.39     16.65 o
  -5   4   2      160.61      190.18      8.03 o
  -4   4   2       34.95       24.34      4.47 o
  -3   4   2     1469.65     1355.24     21.74 o
  -2   4   2     1124.34      975.05     18.98 o
  -1   4   2     2813.09     2437.49     35.18 o
   0   4   2        9.27       15.01      1.73 o
   1   4   2     6363.25     6077.40     72.08 o
   2   4   2     8057.83     7209.59     71.64 o
   3   4   2    10361.34    10435.40    129.92 o
   4   4   2      857.68     1147.85     19.53 o
   5   4   2       51.21       61.59      5.00 o
   6   4   2       55.05       51.91      5.16 o
   7   4   2      106.19      128.06     11.84 o
   8   4   2       55.35       71.23      6.78 o
   9   4   2       55.50       49.74      6.36 o
  10   4   2       20.79       20.88      8.90 o
  11   4   2       53.16       52.70      9.14 o
  -9   5   2        3.47        2.69      5.31 o
  -8   5   2        9.67        8.92      3.78 o
  -7   5   2       12.59       12.20      7.46 o
  -6   5   2        3.24        4.57      2.54 o
  -5   5   2      654.59      706.78     15.61 o
  -4   5   2      325.58      362.70     10.28 o
  -3   5   2      737.43      565.67     12.24 o
  -2   5   2     1416.18     1316.23     19.46 o
  -1   5   2        5.53        2.11      1.65 o
   0   5   2      557.67      537.75      9.35 o
   1   5   2      369.52      357.35      7.39 o
   2   5   2       22.94       24.71      2.04 o
   3   5   2     4574.21     4935.72    100.67 o
   4   5   2      212.16      199.96      7.52 o
   5   5   2        0.63        1.88      1.87 o
   6   5   2      599.40      577.20     19.45 o
   7   5   2      331.57      305.72     11.32 o
   8   5   2       26.00       25.62      4.72 o
   9   5   2       26.68       32.67      7.49 o
  10   5   2       38.51       42.43      8.44 o
  11   5   2       81.13       67.25     26.69 o
  -9   6   2       29.41       36.56     10.40 o
  -8   6   2        0.79        0.00      2.78 o
  -7   6   2        3.02        2.97      3.03 o
  -6   6   2        0.29        0.57      2.41 o
  -5   6   2        0.73        0.00      2.17 o
  -4   6   2       58.84       58.74      5.15 o
  -3   6   2        0.80        0.00      1.95 o
  -2   6   2     1726.78     1623.68     23.54 o
  -1   6   2      669.58      581.46      8.63 o
   0   6   2      286.45      280.62      6.95 o
   1   6   2      256.76      255.64      9.23 o
   2   6   2       11.24       11.38      1.86 o
   3   6   2      349.86      401.65      7.25 o
   4   6   2      258.30      317.06      9.99 o
   5   6   2        0.02        0.28      1.92 o
   6   6   2      566.49      571.95     15.31 o
   7   6   2      742.61      725.56     18.41 o
   8   6   2       43.92       39.60      5.70 o
   9   6   2       26.57       20.26      6.21 o
  10   6   2       34.92       31.00      7.42 o
  11   6   2       49.06       55.45     10.05 o
  -8   7   2       29.34       29.09      5.49 o
  -7   7   2        3.50        4.48      5.88 o
  -6   7   2       37.96       38.63      5.25 o
  -5   7   2       16.65       17.90      5.98 o
  -4   7   2      158.82      159.58      7.74 o
  -3   7   2      236.29      257.03      9.02 o
  -2   7   2      554.10      540.18     12.70 o
  -1   7   2      144.34      122.90      5.91 o
   0   7   2     1529.91     1569.09     18.56 o
   1   7   2      238.66      258.89      7.40 o
   2   7   2      566.21      529.33     15.03 o
   3   7   2       23.75       18.95      2.97 o
   4   7   2      113.57      111.76      6.75 o
   5   7   2       21.83       21.23      3.92 o
   6   7   2       51.09       53.63      8.37 o
   7   7   2      526.10      544.76     16.18 o
   8   7   2      204.02      243.46     16.48 o
   9   7   2        0.08        0.00      4.10 o
  10   7   2       69.08       67.55     10.56 o
  11   7   2        3.96        7.92      7.54 o
  -7   8   2        3.48        5.48      3.80 o
  -6   8   2       56.04       36.10      7.97 o
  -5   8   2      150.97      127.47      8.23 o
  -4   8   2        1.27        6.22      2.85 o
  -3   8   2      124.00      132.63      7.49 o
  -2   8   2      122.98      112.19      9.61 o
  -1   8   2       38.63       39.77      4.15 o
   0   8   2      844.98      850.92     15.90 o
   1   8   2        2.97        3.59      1.73 o
   2   8   2      512.51      548.23     10.45 o
   3   8   2      681.98      664.44     15.78 o
   4   8   2       28.55       39.03      4.88 o
   5   8   2        3.19        0.46      2.62 o
   6   8   2        2.37        6.88      3.29 o
   7   8   2      174.62      195.05     10.53 o
   8   8   2      166.90      218.97     32.30 o
   9   8   2       17.83       21.64      6.93 o
  10   8   2       32.42       20.67      8.67 o
  -6   9   2       54.80       44.75     11.78 o
  -5   9   2       81.12       67.95      6.92 o
  -4   9   2       56.64       50.04      5.70 o
  -3   9   2       27.47       31.91      4.35 o
  -2   9   2       36.89       44.74      4.94 o
  -1   9   2      392.79      404.93     11.47 o
   0   9   2       47.15       42.71      4.32 o
   1   9   2       80.01       71.81      6.34 o
   2   9   2      172.96      156.41      9.14 o
   3   9   2      851.58      855.02     18.53 o
   4   9   2      497.32      503.78     14.55 o
   5   9   2       30.85       33.04      5.31 o
   6   9   2        6.71        1.55      3.25 o
   7   9   2       20.30       27.76      5.70 o
   8   9   2      210.66      246.80     19.32 o
   9   9   2       93.28       99.62     12.42 o
  10   9   2        5.52        0.00      7.31 o
  -5  10   2        7.73        0.00      3.57 o
  -4  10   2      105.53       91.52      8.90 o
  -3  10   2       43.77       34.65      4.98 o
  -2  10   2       13.32       21.65      3.98 o
  -1  10   2       24.40       18.54      3.72 o
   0  10   2       90.90       84.87      6.98 o
   1  10   2       12.64       23.33      8.37 o
   2  10   2       38.18       45.95      9.76 o
   3  10   2      328.59      336.29     22.43 o
   4  10   2      479.15      484.30     18.37 o
   5  10   2       86.20       98.32      7.97 o
   6  10   2        1.53        4.28      5.78 o
   7  10   2      134.27      122.72     19.05 o
   8  10   2        0.00        0.00      5.20 o
   9  10   2       22.66       15.35      7.51 o
  -4  11   2       38.73       38.11      8.23 o
  -3  11   2      107.70      125.14      8.64 o
  -2  11   2        0.04        1.34      2.76 o
  -1  11   2      156.11      170.01      8.80 o
   0  11   2       55.23       52.47     11.19 o
   1  11   2       80.96       85.03     13.61 o
   2  11   2      118.11      119.63     15.45 o
   3  11   2        0.05        0.87      5.50 o
   4  11   2       74.75       74.93     13.15 o
   5  11   2       78.33       81.70      7.79 o
   6  11   2       44.14       52.99      7.03 o
   7  11   2      113.01       89.78     11.30 o
   8  11   2       16.26       12.31      6.76 o
  -3  12   2       49.01       61.76      9.88 o
  -2  12   2       13.90       10.33      3.85 o
  -1  12   2       27.81       34.49     10.97 o
   0  12   2       91.89       87.97     14.66 o
   1  12   2       23.33       25.52      9.08 o
   2  12   2        8.11       13.95      6.94 o
   3  12   2        8.49       10.44      8.10 o
   4  12   2       11.46        3.17      5.88 o
   5  12   2       46.27       56.50     12.66 o
   6  12   2       68.59       60.09      9.35 o
   7  12   2       14.34       22.42      7.50 o
   1  13   2       19.65        5.88      7.65 o
   2  13   2       58.93       57.07     13.15 o
   3  13   2       23.82       28.80     11.84 o
   4  13   2       10.06       19.71      8.97 o
   5  13   2        0.58       15.34      7.84 o
  -1 -11   3        5.78        0.00      5.77 o
   0 -11   3        1.18        0.87      6.71 o
  -6 -10   3       34.01       37.93      8.71 o
  -5 -10   3        0.47        0.00      4.76 o
  -4 -10   3       78.12       83.45     13.04 o
  -1 -10   3       84.52       77.23     13.27 o
   0 -10   3       35.73       47.18      5.77 o
   1 -10   3        2.03        0.00      3.00 o
   2 -10   3        5.24        0.00      3.24 o
   3 -10   3        4.23        1.50      7.61 o
  -8  -9   3       51.35       47.11     14.40 o
  -7  -9   3       33.50       21.57      7.80 o
  -6  -9   3       36.07       45.83     18.94 o
  -5  -9   3       85.16       83.59     25.16 o
  -4  -9   3        5.01        2.41      5.15 o
  -3  -9   3       88.10       75.81      9.22 o
  -2  -9   3        0.52        0.54      3.17 o
  -1  -9   3       78.52       82.92      6.52 o
   0  -9   3      197.26      222.36     21.40 o
   1  -9   3       47.94       72.43      6.71 o
   2  -9   3        1.94        5.01      3.45 o
   3  -9   3       13.93       13.05      4.11 o
   4  -9   3        2.37        0.23      3.78 o
  -8  -8   3       66.01       53.00     21.73 o
  -7  -8   3       95.88       69.24     14.93 o
  -6  -8   3      113.51       84.90     13.53 o
  -5  -8   3        1.99        2.59      4.79 o
  -4  -8   3       77.59       85.70      9.93 o
  -3  -8   3       14.91       10.95      5.08 o
  -2  -8   3        3.72        4.17      2.06 o
  -1  -8   3        0.06        0.35      1.89 o
   0  -8   3      463.92      502.07     13.69 o
   1  -8   3      355.91      354.49     11.90 o
   2  -8   3       39.45       62.88      6.28 o
   3  -8   3       74.24       49.33      5.89 o
   4  -8   3       20.60       15.83      4.12 o
   5  -8   3       16.03       18.55      4.97 o
   6  -8   3       21.47       13.31      7.58 o
  -9  -7   3       37.45       72.57     11.39 o
  -8  -7   3       21.91       14.91      6.60 o
  -7  -7   3      147.56      108.96     17.81 o
  -6  -7   3        2.93       14.16      5.53 o
  -5  -7   3      295.74      321.02     17.88 o
  -4  -7   3       70.27       79.03      8.88 o
  -3  -7   3       12.39        9.93      2.06 o
  -2  -7   3       22.35       29.23      3.10 o
  -1  -7   3      119.19      122.96      5.33 o
   0  -7   3      160.79      186.48      6.13 o
   1  -7   3      565.88      601.27     14.88 o
   2  -7   3      327.01      342.04     14.40 o
   3  -7   3       48.31       56.27      8.26 o
   4  -7   3      100.07       98.57      7.62 o
   5  -7   3       79.66       72.03      7.23 o
   6  -7   3       12.72       12.49      3.97 o
   7  -7   3        1.20        1.96      6.11 o
 -10  -6   3       17.91       13.80      9.88 o
  -9  -6   3       25.96       30.85      8.39 o
  -8  -6   3        4.92        8.47      5.74 o
  -7  -6   3      137.28      129.00     12.39 o
  -6  -6   3      381.69      335.48     16.77 o
  -5  -6   3      117.26       97.87      9.94 o
  -4  -6   3      531.56      537.28     13.59 o
  -3  -6   3      972.14     1025.71     14.35 o
  -2  -6   3      150.83      146.70      5.77 o
  -1  -6   3        1.13        4.64      1.78 o
   0  -6   3       15.41       15.04      2.24 o
   1  -6   3      389.24      322.56      7.56 o
   2  -6   3      314.98      322.96      8.77 o
   3  -6   3      122.76      127.33      9.72 o
   4  -6   3       40.38       41.63      5.21 o
   5  -6   3      218.99      212.24     12.66 o
   6  -6   3       14.06       15.71      3.86 o
   7  -6   3       17.66       12.31      4.07 o
 -10  -5   3       87.44       90.40     18.07 o
  -9  -5   3        0.28        2.95      5.12 o
  -8  -5   3      136.45      155.89     18.85 o
  -7  -5   3      250.20      253.91     15.12 o
  -6  -5   3       28.04       37.78      7.01 o
  -5  -5   3      444.15      456.66     16.59 o
  -4  -5   3       43.66       49.09      5.00 o
  -3  -5   3     1164.55     1105.71     14.26 o
  -2  -5   3      697.04      722.30     10.91 o
  -1  -5   3       93.21      102.36      4.24 o
   0  -5   3      127.61      120.06      5.65 o
   1  -5   3       22.11       24.13      2.57 o
   2  -5   3      307.54      324.92      8.46 o
   3  -5   3      231.87      254.64      9.44 o
   4  -5   3        0.47        3.64      4.62 o
   5  -5   3      171.86      163.30     10.49 o
   6  -5   3      176.12      155.35      9.08 o
   7  -5   3        0.05        0.00      2.61 o
   8  -5   3       15.73       15.42      5.14 o
 -10  -4   3      163.12      129.93     15.38 o
  -9  -4   3       37.07       27.97     14.12 o
  -8  -4   3       13.23        6.40      4.22 o
  -7  -4   3        0.74        0.56      3.82 o
  -6  -4   3       59.18       68.49      5.58 o
  -5  -4   3      453.76      471.08     16.00 o
  -4  -4   3      523.31      544.69      9.06 o
  -3  -4   3      397.84      460.24      9.76 o
  -2  -4   3      329.60      347.97      6.73 o
  -1  -4   3       12.12       17.05      2.43 o
   0  -4   3        1.21        1.26      1.24 o
   1  -4   3      921.58      902.74     14.81 o
   2  -4   3       34.01       45.46      4.88 o
   3  -4   3        8.54        4.34      1.95 o
   4  -4   3        7.71        5.31      1.81 o
   5  -4   3       61.85       75.24      5.89 o
   6  -4   3      626.20      643.01     16.32 o
   7  -4   3      320.24      377.41     13.00 o
   8  -4   3        1.58        2.51      3.15 o
   9  -4   3      125.24      114.63      8.77 o
 -10  -3   3      152.98      153.63     14.01 o
  -9  -3   3      113.70      126.49     16.96 o
  -8  -3   3       14.90        8.70      4.78 o
  -7  -3   3       40.12       39.15      4.74 o
  -6  -3   3      177.11      178.90      6.48 o
  -5  -3   3        6.12       11.93      2.41 o
  -4  -3   3      670.82      617.63     10.53 o
  -3  -3   3       53.14       37.48      2.71 o
  -2  -3   3      605.14      642.72     10.29 o
  -1  -3   3      414.72      465.81      9.62 o
   0  -3   3      970.50      890.10     14.64 o
   1  -3   3     7301.01     7399.03     75.62 o
   2  -3   3     1025.38      848.45     12.76 o
   3  -3   3      541.81      477.66      9.53 o
   4  -3   3       11.66       18.94      2.34 o
   5  -3   3        4.32        3.54      1.57 o
   6  -3   3      301.40      306.25     10.53 o
   7  -3   3      179.07      207.33     10.37 o
   8  -3   3      180.99      206.42      9.95 o
   9  -3   3        2.92        2.07      2.87 o
 -11  -2   3        0.15        2.13      5.23 o
 -10  -2   3       11.86       12.58      5.94 o
  -9  -2   3      215.90      218.44     14.79 o
  -8  -2   3      583.17      615.00     16.41 o
  -7  -2   3       69.13       60.69      5.57 o
  -6  -2   3      268.41      264.78      9.24 o
  -5  -2   3      286.38      325.33      7.96 o
  -4  -2   3       25.27       19.95      2.00 o
  -3  -2   3       12.32        3.68      1.13 o
  -2  -2   3       80.66      166.21      4.78 o
  -1  -2   3      601.43      804.94     12.55 o
   0  -2   3     1879.91     2179.34     26.13 o
   1  -2   3       68.13       42.93      3.16 o
   2  -2   3     4308.40     4558.62     42.36 o
   3  -2   3     1239.90     1247.91     19.63 o
   4  -2   3      130.01      117.72      4.77 o
   5  -2   3      168.22      158.76      5.09 o
   6  -2   3        0.12        0.00      1.45 o
   7  -2   3      205.04      218.68      7.68 o
   8  -2   3       25.76       28.90      4.47 o
   9  -2   3        4.35        2.54      2.87 o
  10  -2   3       19.36       18.90      4.35 o
 -10  -1   3       27.77       17.23      6.44 o
  -9  -1   3        0.33        1.90      3.18 o
  -8  -1   3       56.56       58.50      5.97 o
  -7  -1   3        8.57        5.18      2.31 o
  -6  -1   3      527.58      609.51     11.80 o
  -5  -1   3      710.44      766.36     14.04 o
  -4  -1   3       32.04       63.20      2.81 o
  -3  -1   3     1065.76      811.18     16.70 o
  -2  -1   3       40.16       92.96      2.86 o
  -1  -1   3      318.96      511.64      8.56 o
   0  -1   3      494.50      671.42     12.53 o
   1  -1   3      748.86      986.00     14.37 o
   2  -1   3     3853.03     4039.41     43.86 o
   3  -1   3     3310.60     3298.06     38.14 o
   4  -1   3     1000.60     1020.51     14.46 o
   5  -1   3        0.30        0.25      1.19 o
   6  -1   3      298.93      298.66      9.34 o
   7  -1   3       31.97       30.60      5.52 o
   8  -1   3       80.01       88.32      6.78 o
   9  -1   3       38.10       39.89      6.80 o
  10  -1   3        0.07        0.00      4.98 o
  -9   0   3       21.20       18.36      4.13 o
  -8   0   3       12.05       16.72      3.17 o
  -7   0   3       52.10       56.94      4.34 o
  -6   0   3       91.43       85.29      5.59 o
  -5   0   3      518.60      557.24      9.64 o
  -4   0   3      127.41      129.95      6.43 o
  -3   0   3     1890.23     1953.04     30.01 o
  -2   0   3     1005.56      890.81     16.16 o
  -1   0   3     1965.66     1909.26     21.53 o
   0   0   3      614.26      599.19      9.21 o
   1   0   3      750.11      838.02     12.14 o
   2   0   3      841.60      934.20     20.56 o
   3   0   3     2087.65     2283.67     27.85 o
   4   0   3     3960.26     4102.22     46.07 o
   5   0   3     1051.76     1213.73     14.69 o
   6   0   3      457.92      467.63      8.88 o
   7   0   3      240.38      280.03      7.31 o
   8   0   3       91.07       98.94      5.05 o
   9   0   3       53.26       51.83      7.25 o
  10   0   3       21.98       22.09      8.29 o
  11   0   3      114.69      128.83     17.11 o
 -10   1   3        2.26        0.41      4.86 o
  -9   1   3      157.96      164.93     10.53 o
  -8   1   3       40.38       38.23      5.78 o
  -7   1   3        8.49        2.97      3.56 o
  -6   1   3      136.29      137.82      7.44 o
  -5   1   3     1496.12     1528.46     20.98 o
  -4   1   3     5730.35     6114.12     75.05 o
  -3   1   3     2312.33     2206.93     30.86 o
  -2   1   3     6620.02     7685.80    113.80 o
  -1   1   3     3986.07     5128.27     51.14 o
   0   1   3      111.72       28.02      1.86 o
   1   1   3       73.72      170.43      4.52 o
   2   1   3     6602.39     6089.81    128.23 o
   3   1   3       90.64      122.29      5.84 o
   4   1   3        3.27       12.19      4.42 o
   5   1   3       50.97       77.16      5.03 o
   6   1   3       32.96       15.07      3.00 o
   7   1   3      460.49      373.13     31.81 o
   8   1   3       40.42       50.06      5.00 o
   9   1   3       47.22       59.50      6.24 o
  10   1   3      101.32       95.17      9.44 o
 -10   2   3       18.35       23.07     13.68 o
  -9   2   3      239.60      281.86     13.11 o
  -8   2   3      206.08      200.23     10.55 o
  -7   2   3       13.18       16.57      9.20 o
  -6   2   3        3.37        2.15      1.90 o
  -5   2   3      146.82      139.50      5.84 o
  -4   2   3       52.09       27.79      3.86 o
  -3   2   3     6850.76     6997.28     70.43 o
  -2   2   3     5424.67     5375.26     54.22 o
  -1   2   3       38.77      104.60      3.25 o
   0   2   3       45.45       15.82      1.80 o
   1   2   3       10.56        2.14      0.86 o
   2   2   3     1579.58     1392.60     17.23 o
   3   2   3     2480.07     2220.54     26.02 o
   4   2   3      285.05      370.50      7.39 o
   5   2   3        5.56        8.92      2.23 o
   6   2   3       93.07       92.25      4.64 o
   7   2   3      645.54      663.72     13.89 o
   8   2   3      496.18      537.37     15.15 o
   9   2   3      146.57      168.66      9.55 o
  10   2   3       42.13       29.68      5.15 o
  11   2   3       16.52       10.89      5.55 o
 -10   3   3       16.25        7.46      4.24 o
  -9   3   3       80.11       81.40      8.34 o
  -8   3   3      299.85      316.40     13.70 o
  -7   3   3      120.70      126.23      6.88 o
  -6   3   3       13.20       10.65      2.49 o
  -5   3   3      104.04      113.08      8.05 o
  -4   3   3       34.29       27.49      2.72 o
  -3   3   3      219.93      197.21      4.91 o
  -2   3   3       11.58       38.03      2.94 o
  -1   3   3       94.56      197.97      4.62 o
   0   3   3    12836.67    14930.00    141.01 o
   1   3   3     1488.17     1950.13     22.07 o
   2   3   3      137.20       83.21      3.44 o
   3   3   3     2139.82     2354.86     26.95 o
   4   3   3       20.07       25.22      2.10 o
   5   3   3       23.22       21.35      2.27 o
   6   3   3      107.78      153.88      5.46 o
   7   3   3      150.85      128.51      7.73 o
   8   3   3      515.63      581.74     16.12 o
   9   3   3      390.99      397.47     13.85 o
  10   3   3        2.64        5.47      3.78 o
  11   3   3       61.46       59.36      9.08 o
 -10   4   3        0.53        3.86      3.82 o
  -9   4   3        1.50        0.00      3.52 o
  -8   4   3      228.20      244.99     12.56 o
  -7   4   3      241.97      283.47     10.14 o
  -6   4   3       16.76       14.87      5.61 o
  -5   4   3      311.88      310.73      9.50 o
  -4   4   3      114.58      109.12      5.61 o
  -3   4   3        4.78        7.68      1.44 o
  -2   4   3      336.35      274.03      8.91 o
  -1   4   3       82.36      128.90      4.99 o
   0   4   3        8.79        3.00      2.07 o
   1   4   3     2035.68     2642.19     29.07 o
   2   4   3      249.55      401.01      7.07 o
   3   4   3     2733.67     2696.73     58.42 o
   4   4   3     1733.21     1635.90     24.35 o
   5   4   3      675.78      733.59     11.11 o
   6   4   3       32.57       25.75      6.35 o
   7   4   3        9.76       10.10      3.89 o
   8   4   3      154.39      151.98     13.21 o
   9   4   3      373.33      393.00     14.12 o
  10   4   3      103.29      113.19      9.02 o
  11   4   3        2.86        1.13      4.50 o
  -9   5   3       16.69       17.01     11.80 o
  -8   5   3       14.23       10.22      4.68 o
  -7   5   3      224.81      211.22      9.24 o
  -6   5   3      278.84      292.50     12.98 o
  -5   5   3       11.40       10.67      3.10 o
  -4   5   3     1259.05     1311.68     21.28 o
  -3   5   3      416.45      424.61     10.27 o
  -2   5   3      981.25     1003.70     16.13 o
  -1   5   3      439.93      381.38     10.78 o
   0   5   3      253.00      212.29      5.28 o
   1   5   3      580.53      651.00     10.70 o
   2   5   3     3749.23     4088.64     43.53 o
   3   5   3       11.10       17.65      4.13 o
   4   5   3      695.90      771.14     16.83 o
   5   5   3      981.12     1022.18     32.86 o
   6   5   3      111.61      124.68      9.23 o
   7   5   3      118.64      122.37      7.94 o
   8   5   3        5.95        3.90      3.74 o
   9   5   3       94.65       73.80      7.55 o
  10   5   3        7.32        8.37      8.67 o
  11   5   3       19.29       22.41      7.06 o
  -9   6   3        7.62        9.08      5.29 o
  -8   6   3        3.51        3.50      3.04 o
  -7   6   3        0.64        1.64      3.20 o
  -6   6   3        2.11        0.00      2.35 o
  -5   6   3       19.56       11.27      5.22 o
  -4   6   3      298.43      297.16      9.67 o
  -3   6   3     1727.37     1765.95     25.88 o
  -2   6   3      144.12      106.11      5.50 o
  -1   6   3      280.63      254.69      7.40 o
   0   6   3     1520.73     1622.39     23.09 o
   1   6   3       67.79       40.58      3.00 o
   2   6   3       95.80       40.74      2.83 o
   3   6   3      435.71      462.00     11.37 o
   4   6   3      162.28      189.89      7.74 o
   5   6   3      491.84      564.30     14.34 o
   6   6   3      344.07      363.38     14.18 o
   7   6   3       44.63       44.57      6.85 o
   8   6   3      134.08      153.03     11.73 o
   9   6   3       26.29       19.29      6.19 o
  10   6   3       93.95       89.90     11.38 o
  11   6   3        1.43        3.04      4.60 o
  -8   7   3       15.94       15.21      4.25 o
  -7   7   3       14.12       34.25      5.05 o
  -6   7   3       68.72       61.77      6.27 o
  -5   7   3        0.53        0.97      2.44 o
  -4   7   3      236.25      279.54      9.93 o
  -3   7   3     1207.47     1200.97     21.08 o
  -2   7   3     1650.01     1631.33     24.57 o
  -1   7   3      221.11      230.66      7.52 o
   0   7   3        0.96        2.92      1.40 o
   1   7   3      175.34      172.42      5.80 o
   2   7   3      541.13      528.41     10.55 o
   3   7   3      218.61      157.17      4.66 o
   4   7   3       98.43       91.85      6.64 o
   5   7   3      281.79      278.15     10.22 o
   6   7   3      257.88      302.90     11.30 o
   7   7   3       20.48       15.05      3.99 o
   8   7   3      110.25      121.60      8.99 o
   9   7   3      175.05      184.79     11.29 o
  10   7   3        0.03        0.00      4.43 o
  11   7   3        1.72        0.00      6.33 o
  -7   8   3      224.35      208.16     11.04 o
  -6   8   3        3.49        0.65      3.28 o
  -5   8   3        8.86       11.59      3.50 o
  -4   8   3       27.86       22.44      6.06 o
  -3   8   3       50.50       50.11      6.35 o
  -2   8   3      891.86      836.04     21.94 o
  -1   8   3      655.61      586.49     13.14 o
   0   8   3       63.70       54.40      6.27 o
   1   8   3      240.47      251.36      7.43 o
   2   8   3       96.81      101.18      4.45 o
   3   8   3      159.69      178.85      7.66 o
   4   8   3       85.00       77.39      6.16 o
   5   8   3       39.51       32.41      4.88 o
   6   8   3       64.46       65.86      6.53 o
   7   8   3      129.28      119.72      8.70 o
   8   8   3       25.66       27.34      5.18 o
   9   8   3      128.23      127.73     16.09 o
  10   8   3       43.91       52.09      9.66 o
  -7   9   3      114.05      154.31     13.09 o
  -6   9   3       24.06       33.80      7.81 o
  -5   9   3       31.07       37.37      5.26 o
  -4   9   3       28.53        8.23      3.30 o
  -3   9   3       59.06       52.66      5.49 o
  -2   9   3       14.98       21.36      3.69 o
  -1   9   3      314.54      310.46      9.99 o
   0   9   3      349.74      324.30      9.61 o
   1   9   3      233.39      250.50     10.42 o
   2   9   3      592.04      606.93     17.77 o
   3   9   3        0.08        1.64      2.14 o
   4   9   3       97.05      129.82      7.94 o
   5   9   3       15.89       34.81      5.14 o
   6   9   3        0.05        0.00      2.66 o
   7   9   3      192.48      185.17     12.85 o
   8   9   3       15.09        8.04      4.35 o
   9   9   3       84.46       68.71     10.70 o
  10   9   3       96.77       90.50     12.86 o
  -6  10   3       90.14       91.06     22.35 o
  -5  10   3       61.48       60.90     10.21 o
  -4  10   3        2.40        3.80      3.25 o
  -3  10   3        7.99        3.82      2.86 o
  -2  10   3        0.38        0.48      2.65 o
  -1  10   3        8.91        7.90      3.10 o
   0  10   3       68.84       77.03      5.69 o
   1  10   3       64.93       80.17     12.44 o
   2  10   3      283.23      297.80     20.50 o
   3  10   3      198.14      200.59     11.22 o
   4  10   3        3.49        2.22      3.01 o
   5  10   3      123.23      132.89      8.92 o
   6  10   3      127.25      121.80      9.02 o
   7  10   3      119.76      128.80     13.50 o
   8  10   3       40.00       31.58      8.59 o
   9  10   3        0.01        0.00      6.78 o
  -4  11   3       29.61       25.44      5.18 o
  -3  11   3       37.69       30.95      5.01 o
  -2  11   3      116.49      112.78      9.43 o
  -1  11   3       78.64       77.15      6.39 o
   0  11   3      242.34      244.70     19.90 o
   1  11   3       17.87       28.34      9.23 o
   2  11   3       10.53       17.45      7.46 o
   3  11   3      365.55      481.06     27.97 o
   4  11   3      100.15      127.55     16.02 o
   5  11   3        6.60        2.38      3.58 o
   6  11   3      130.22      125.37      9.52 o
   7  11   3       14.13        5.49      4.14 o
   8  11   3        1.11        4.99      5.41 o
  -3  12   3        0.04        0.00      3.10 o
  -2  12   3      127.45      140.27      9.04 o
  -1  12   3      182.32      173.65     19.37 o
   0  12   3        2.36        0.38      4.37 o
   1  12   3       47.72       31.36      9.76 o
   2  12   3       38.27       43.38     11.27 o
   3  12   3      211.11      291.36     23.26 o
   4  12   3      117.25      136.56     17.64 o
   5  12   3        6.14       13.42      7.09 o
   6  12   3       35.23       26.15      6.47 o
   7  12   3       26.93       24.62      5.53 o
   0  13   3       24.32       36.03     10.48 o
   1  13   3       13.64        0.68      6.97 o
   2  13   3       74.28       83.26     15.60 o
   3  13   3        0.32        0.00      6.26 o
   4  13   3       20.95       15.49      8.97 o
   5  13   3        7.81       10.10      7.54 o
   6  13   3        3.39        3.02      6.94 o
  -5 -10   4      126.39      109.43     13.09 o
  -4 -10   4       14.37       18.68      7.17 o
   0 -10   4       21.68       27.74      4.99 o
   1 -10   4        1.26        5.79      3.57 o
  -7  -9   4       13.26        4.97      7.20 o
  -6  -9   4        1.12        1.76     10.12 o
  -5  -9   4       46.29       57.17     10.06 o
  -4  -9   4       56.68       82.05     10.64 o
  -3  -9   4        0.05        0.00      4.60 o
  -2  -9   4       18.28       15.53      8.41 o
  -1  -9   4      239.77      234.57     10.03 o
   0  -9   4        3.01        6.77      3.47 o
   1  -9   4        0.20        0.00      2.83 o
   2  -9   4        0.15        5.03      3.31 o
   3  -9   4        1.12        0.00      3.43 o
  -8  -8   4       67.33       79.53     17.98 o
  -7  -8   4        5.60        0.00      5.69 o
  -6  -8   4        0.43        0.00      4.65 o
  -5  -8   4       81.55       61.46      9.44 o
  -4  -8   4       95.98      108.92     11.29 o
  -3  -8   4       97.25      106.00     10.67 o
  -2  -8   4       11.67       11.76      3.15 o
  -1  -8   4      301.42      286.10     10.28 o
   0  -8   4       27.85       20.43      4.13 o
   1  -8   4       56.06       78.19      6.82 o
   2  -8   4       32.94       36.00      5.24 o
   3  -8   4        0.12        2.98      3.20 o
   4  -8   4        6.71        0.00      3.26 o
   5  -8   4        1.12        0.00      3.49 o
  -9  -7   4       55.00       47.72     14.74 o
  -8  -7   4      104.57       97.01     14.68 o
  -7  -7   4       61.30       33.75      8.19 o
  -6  -7   4      213.63      237.78     25.37 o
  -5  -7   4       52.61       62.19      9.25 o
  -4  -7   4       27.75       29.12     10.31 o
  -3  -7   4      110.01      107.82      5.98 o
  -2  -7   4        6.05        6.59      2.20 o
  -1  -7   4      152.96      153.65      6.13 o
   0  -7   4      241.51      236.13      9.46 o
   1  -7   4       61.96       63.09      6.06 o
   2  -7   4       83.22       96.80      7.26 o
   3  -7   4      213.08      246.47     10.65 o
   4  -7   4       26.23       33.54      5.07 o
   5  -7   4        1.15        1.54      3.24 o
   6  -7   4        1.14        0.00      2.90 o
  -9  -6   4       13.62       21.18      7.83 o
  -8  -6   4      219.25      196.70     19.45 o
  -7  -6   4        6.89        2.24      4.62 o
  -6  -6   4        0.88        8.86      5.21 o
  -5  -6   4     1602.56     1648.24     38.51 o
  -4  -6   4      229.25      215.54      7.39 o
  -3  -6   4        5.94        6.62      2.31 o
  -2  -6   4       44.80       62.44      4.03 o
  -1  -6   4       15.85       13.90      2.41 o
   0  -6   4      159.54      184.81      8.09 o
   1  -6   4      221.13      209.64      6.56 o
   2  -6   4        2.00        0.46      1.96 o
   3  -6   4       45.19       55.61      5.71 o
   4  -6   4      221.38      206.02     14.76 o
   5  -6   4        9.86        7.66      3.25 o
   6  -6   4       38.46       33.92      5.20 o
   7  -6   4       47.91       45.97      6.40 o
 -10  -5   4        1.15        0.00      6.90 o
  -9  -5   4       13.88       19.57      6.70 o
  -8  -5   4        1.60        2.21      5.01 o
  -7  -5   4       61.74       71.47      9.88 o
  -6  -5   4      118.90      103.57     10.64 o
  -5  -5   4      475.40      468.20     13.29 o
  -4  -5   4     1201.25     1196.03     18.13 o
  -3  -5   4      172.79      174.90      6.37 o
  -2  -5   4       20.93       18.36      2.42 o
  -1  -5   4        0.42        1.35      1.38 o
   0  -5   4       15.66       13.84      2.19 o
   1  -5   4       60.31       53.40      3.59 o
   2  -5   4      121.96      116.76      4.93 o
   3  -5   4       76.39       89.20      6.64 o
   4  -5   4      373.79      362.23     14.43 o
   5  -5   4       60.03       61.76      6.18 o
   6  -5   4       56.94       51.10      6.10 o
   7  -5   4       36.92       20.76      4.65 o
   8  -5   4        0.48        0.00      2.97 o
 -10  -4   4        8.58        3.92      5.37 o
  -9  -4   4       31.97       47.86      8.90 o
  -8  -4   4       95.65      116.63     11.99 o
  -7  -4   4        0.12        0.00      3.75 o
  -6  -4   4      247.96      257.47     10.01 o
  -5  -4   4       35.84       36.40      5.38 o
  -4  -4   4     1417.22     1316.14     20.01 o
  -3  -4   4     1734.97     1685.29     18.86 o
  -2  -4   4      166.07      132.62      4.52 o
  -1  -4   4      193.68      181.82      5.19 o
   0  -4   4        5.41        8.28      1.73 o
   1  -4   4      391.28      462.64      8.65 o
   2  -4   4     1960.34     2049.25     22.07 o
   3  -4   4      441.73      440.73      8.88 o
   4  -4   4      183.84      208.43      6.34 o
   5  -4   4      263.64      250.72      9.99 o
   6  -4   4       10.66       12.69      3.78 o
   7  -4   4      259.05      273.45     12.92 o
   8  -4   4       85.84       98.12      8.16 o
   9  -4   4        0.22        0.00      3.67 o
 -10  -3   4       11.05        0.00      5.79 o
  -9  -3   4       78.66       99.57     19.03 o
  -8  -3   4      300.76      330.43     22.97 o
  -7  -3   4        6.51       12.95      3.79 o
  -6  -3   4       19.93       18.80      3.33 o
  -5  -3   4       11.81       18.07      2.80 o
  -4  -3   4      290.01      288.26      7.70 o
  -3  -3   4      914.96      727.45     10.37 o
  -2  -3   4      200.47      136.06      4.23 o
  -1  -3   4       14.63       36.42      2.64 o
   0  -3   4      111.08       98.86      7.93 o
   1  -3   4     1846.50     1918.72     20.02 o
   2  -3   4     3522.86     3532.46     35.30 o
   3  -3   4      136.77      138.06      5.70 o
   4  -3   4       67.79       61.06      3.74 o
   5  -3   4      124.52      122.01      5.18 o
   6  -3   4      338.61      332.07     16.87 o
   7  -3   4       59.15       51.87      6.04 o
   8  -3   4      262.43      287.79     15.10 o
   9  -3   4       99.90      112.28      8.55 o
 -10  -2   4      113.63      101.23     13.15 o
  -9  -2   4        0.00        5.36      7.18 o
  -8  -2   4      469.85      516.32     15.29 o
  -7  -2   4     1235.24     1385.13     21.10 o
  -6  -2   4       21.64       19.29      3.01 o
  -5  -2   4        9.56        5.75      1.93 o
  -4  -2   4       84.43       83.48      4.42 o
  -3  -2   4      238.02      210.23      4.69 o
  -2  -2   4     2817.22     2743.70     28.32 o
  -1  -2   4     1214.83     1141.84     14.90 o
   0  -2   4      792.28      969.20     13.09 o
   1  -2   4     4602.46     5290.53     48.40 o
   2  -2   4     2850.93     2948.19     30.61 o
   3  -2   4       81.84      112.59      5.47 o
   4  -2   4       81.75       87.09      4.05 o
   5  -2   4       56.66       55.46      4.15 o
   6  -2   4      127.12      101.22      9.35 o
   7  -2   4        0.34        0.00      1.83 o
   8  -2   4        6.02        5.17      3.20 o
   9  -2   4      124.16      132.42      8.72 o
  10  -2   4       36.51       28.78      8.25 o
 -10  -1   4       14.04        9.75      5.62 o
  -9  -1   4       48.43       35.63      5.50 o
  -8  -1   4       19.72       27.20      3.80 o
  -7  -1   4      289.67      286.48      8.86 o
  -6  -1   4      398.53      390.44      9.62 o
  -5  -1   4       35.30       37.61      4.07 o
  -4  -1   4      155.48      183.95      5.88 o
  -3  -1   4     1349.61     1583.94     22.73 o
  -2  -1   4      332.32      283.80      5.87 o
  -1  -1   4      111.74      116.55      4.01 o
   0  -1   4      668.21      563.80     10.94 o
   1  -1   4     4114.94     4298.57     46.87 o
   2  -1   4      876.54      767.53     13.58 o
   3  -1   4       20.65       33.56      2.58 o
   4  -1   4       96.29      102.39      4.05 o
   5  -1   4      194.05      217.74      5.95 o
   6  -1   4       70.05       86.24      4.37 o
   7  -1   4      160.85      160.03      8.76 o
   8  -1   4       32.26       24.95      3.72 o
   9  -1   4      216.38      233.27     10.05 o
  10  -1   4       16.61       16.77      8.71 o
  -9   0   4       24.26       21.68      3.71 o
  -8   0   4       17.01       15.68      3.32 o
  -7   0   4      349.88      335.77      9.80 o
  -6   0   4      423.07      376.32      9.44 o
  -5   0   4       57.25       65.77      4.60 o
  -4   0   4       78.76      135.36      6.72 o
  -3   0   4     4393.06     4736.25     62.83 o
  -2   0   4      252.15      201.98      7.41 o
  -1   0   4        8.21       11.50      1.87 o
   0   0   4     2295.35     2337.02     38.70 o
   1   0   4     1690.10     1575.27     20.52 o
   2   0   4     3129.17     3153.74     36.09 o
   3   0   4     1435.52     1346.87     19.79 o
   4   0   4       90.25      131.50      4.29 o
   5   0   4     1063.81     1085.55     14.17 o
   6   0   4      134.98      141.52      7.34 o
   7   0   4       84.72      102.34      5.51 o
   8   0   4       67.08       76.85      4.72 o
   9   0   4      394.79      370.64     15.97 o
  10   0   4        0.28        3.43      5.69 o
 -10   1   4       20.97       19.04      5.28 o
  -9   1   4       12.91       16.13      6.18 o
  -8   1   4       89.62       64.79      9.54 o
  -7   1   4        0.75        0.55      1.98 o
  -6   1   4      329.45      331.22     10.08 o
  -5   1   4      203.68      180.82      5.42 o
  -4   1   4     1061.15     1071.96     13.87 o
  -3   1   4     7037.28     7599.16     76.27 o
  -2   1   4      206.76      141.81      4.41 o
  -1   1   4     1233.45     1222.74     15.68 o
   0   1   4      327.56      287.09      6.27 o
   1   1   4     1427.35     1345.47     17.66 o
   2   1   4     1712.88     1530.08     20.07 o
   3   1   4     1513.49     1333.14     19.01 o
   4   1   4     1384.52     1372.58     22.10 o
   5   1   4      210.27      214.95      7.74 o
   6   1   4      943.17      981.33     18.92 o
   7   1   4       24.37       35.95      6.16 o
   8   1   4      205.07      233.25     11.45 o
   9   1   4      155.25      143.27      8.83 o
  10   1   4       37.94       44.21     13.17 o
  11   1   4      122.35      102.22     15.83 o
 -10   2   4       27.02       31.55      5.90 o
  -9   2   4      159.08      140.62     12.80 o
  -8   2   4      157.36      169.72     10.55 o
  -7   2   4        0.43        0.00      2.66 o
  -6   2   4       32.47       40.56      3.69 o
  -5   2   4      626.38      719.49     10.74 o
  -4   2   4     3777.01     4461.75     41.98 o
  -3   2   4       80.45       58.69      3.50 o
  -2   2   4     7418.94     7212.72     71.90 o
  -1   2   4      473.87      266.24      7.00 o
   0   2   4      871.18      587.83      9.59 o
   1   2   4        9.47        0.03      0.96 o
   2   2   4     1071.80      953.50     13.99 o
   3   2   4     1381.11     1175.57     16.73 o
   4   2   4      806.42      622.04     10.70 o
   5   2   4      769.51      901.03     13.96 o
   6   2   4      552.20      604.71      9.96 o
   7   2   4      311.56      302.45      8.58 o
   8   2   4       65.66       82.82      8.05 o
   9   2   4        6.42        9.82      5.12 o
  10   2   4       84.05       97.05      8.29 o
  11   2   4       44.69       52.07      6.88 o
 -10   3   4       59.74       56.15      7.97 o
  -9   3   4      298.60      254.96     15.34 o
  -8   3   4       43.51       59.22     10.38 o
  -7   3   4      129.63      161.86      9.57 o
  -6   3   4      202.56      206.57      7.74 o
  -5   3   4      177.75      173.21      5.64 o
  -4   3   4     1624.88     1506.78     18.36 o
  -3   3   4      299.20      213.54      5.33 o
  -2   3   4     1756.95     1477.12     19.02 o
  -1   3   4     5318.67     4816.44    118.56 o
   0   3   4      521.95      373.43     18.55 o
   1   3   4       29.72       11.75      1.60 o
   2   3   4      157.34      209.26      5.31 o
   3   3   4      452.86      427.46      8.35 o
   4   3   4     5156.00     5786.37     78.46 o
   5   3   4      213.73      268.07      8.31 o
   6   3   4      142.79      157.54      6.92 o
   7   3   4      409.51      437.94     13.20 o
   8   3   4      123.48      138.48      8.47 o
   9   3   4       41.09       40.52      5.64 o
  10   3   4      180.60      201.83     11.01 o
  11   3   4       10.03       12.32      4.49 o
  -9   4   4      192.91      195.60     14.06 o
  -8   4   4       32.27       18.60      9.65 o
  -7   4   4       13.82       19.48      4.77 o
  -6   4   4      215.56      226.52      8.60 o
  -5   4   4      260.62      280.26      8.92 o
  -4   4   4       90.67       95.47      5.31 o
  -3   4   4        4.27        1.36      1.19 o
  -2   4   4      374.68      380.05      6.80 o
  -1   4   4     2146.02     2161.57     48.83 o
   0   4   4       41.98       34.19      2.43 o
   1   4   4      987.95     1045.15     15.35 o
   2   4   4     2021.78     2139.33     25.22 o
   3   4   4     2972.58     2732.35     31.11 o
   4   4   4      407.22      530.42      8.73 o
   5   4   4       62.46       80.57      5.48 o
   6   4   4        3.94        2.50      2.25 o
   7   4   4      516.81      559.88     15.24 o
   8   4   4      707.43      718.55     18.54 o
   9   4   4       48.67       57.11      6.47 o
  10   4   4       45.00       39.20      6.21 o
  11   4   4       69.42       68.95     10.17 o
  -9   5   4       31.73       26.53      5.70 o
  -8   5   4      132.14      144.35     11.18 o
  -7   5   4       13.27       13.99      4.47 o
  -6   5   4       94.53       93.21      6.47 o
  -5   5   4      146.56      157.28     10.21 o
  -4   5   4       33.79       30.76      4.02 o
  -3   5   4      152.92      162.53      6.42 o
  -2   5   4      297.66      244.96      5.02 o
  -1   5   4     1436.94     1576.85     20.07 o
   0   5   4      972.82      959.45     14.01 o
   1   5   4      155.08      194.00      5.40 o
   2   5   4     4454.83     4714.16     55.19 o
   3   5   4     2879.36     3169.91     31.18 o
   4   5   4      360.36      230.45      8.07 o
   5   5   4       18.91        9.78      2.88 o
   6   5   4      160.98      190.46      8.46 o
   7   5   4        0.60        0.98      2.58 o
   8   5   4       48.20       81.07      7.25 o
   9   5   4        2.03        0.00      2.92 o
  10   5   4        7.88        2.17      3.37 o
  11   5   4       64.45       53.07      9.35 o
  -9   6   4        4.15        3.43      6.63 o
  -8   6   4        0.91        2.67      5.01 o
  -7   6   4       56.73       76.20     10.60 o
  -6   6   4       15.01       11.84      3.54 o
  -5   6   4      366.15      354.82     11.11 o
  -4   6   4      333.11      332.70     11.28 o
  -3   6   4      164.25      165.30      7.85 o
  -2   6   4      946.39      955.39     16.58 o
  -1   6   4      314.32      431.83      9.87 o
   0   6   4     1849.23     1811.94     23.07 o
   1   6   4     1503.32     1833.57     23.42 o
   2   6   4       64.72      110.17      4.27 o
   3   6   4     1065.72      908.54     12.04 o
   4   6   4     1958.96     1907.42     28.55 o
   5   6   4      101.45       76.05      5.85 o
   6   6   4       59.27       56.38      7.20 o
   7   6   4       81.14       70.95      7.98 o
   8   6   4      161.46      154.01      9.52 o
   9   6   4       42.27       67.90      7.33 o
  10   6   4       35.91       22.79      5.44 o
  11   6   4      133.37      138.40     13.87 o
  -8   7   4        0.75        0.00      5.24 o
  -7   7   4       10.86        6.18      3.19 o
  -6   7   4        0.15        4.45      3.05 o
  -5   7   4      144.73      144.80      8.23 o
  -4   7   4      585.38      544.44     13.89 o
  -3   7   4       58.68       46.95      6.22 o
  -2   7   4      830.32      890.64     16.67 o
  -1   7   4      523.21      482.99     17.48 o
   0   7   4      122.20      109.72      3.93 o
   1   7   4      155.42      145.16      8.01 o
   2   7   4      228.83      214.64      6.38 o
   3   7   4     1044.87     1106.39     19.58 o
   4   7   4     1532.07     1497.60     24.97 o
   5   7   4      783.59      791.95     17.84 o
   6   7   4       28.19       20.44      5.86 o
   7   7   4       96.54       87.17      7.51 o
   8   7   4       32.76       20.52      4.69 o
   9   7   4       76.02       97.27     10.59 o
  10   7   4       74.48       78.51     11.17 o
  11   7   4       13.76       15.83      9.50 o
  -7   8   4        8.57        2.31      3.29 o
  -6   8   4      306.72      324.04     12.51 o
  -5   8   4      113.09      115.66      8.68 o
  -4   8   4       11.45        7.66      2.94 o
  -3   8   4      142.32      150.44      8.87 o
  -2   8   4        0.43        0.00      2.00 o
  -1   8   4      366.85      326.78     11.57 o
   0   8   4     2140.85     2045.57     30.84 o
   1   8   4       94.58       88.21      5.25 o
   2   8   4       82.86       84.24      4.57 o
   3   8   4       43.66       20.91      3.51 o
   4   8   4      624.42      612.30     15.14 o
   5   8   4      441.65      445.96     13.56 o
   6   8   4       62.04       48.02      5.76 o
   7   8   4       38.34       55.02      6.65 o
   8   8   4      237.63      251.90     11.87 o
   9   8   4        6.91        7.52      4.03 o
  10   8   4       17.50       16.44      7.05 o
  -7   9   4      132.77      118.89     11.52 o
  -6   9   4      138.07      145.56     16.96 o
  -5   9   4       37.15       30.93      7.87 o
  -4   9   4        2.51        4.38      2.92 o
  -3   9   4      118.48      127.90     11.98 o
  -2   9   4      325.28      359.68     11.11 o
  -1   9   4      141.44      129.94      7.31 o
   0   9   4      289.54      277.72      8.78 o
   1   9   4      433.54      424.06     13.43 o
   2   9   4       71.23      103.79      8.88 o
   3   9   4      140.80      112.15      6.75 o
   4   9   4        0.24        0.00      2.28 o
   5   9   4       68.80       91.04      7.30 o
   6   9   4        1.11        1.29      2.88 o
   7   9   4        1.09        0.43      3.10 o
   8   9   4      331.81      325.15     18.42 o
   9   9   4       79.12       87.95      9.00 o
  10   9   4        8.19       10.85      6.73 o
  -6  10   4        5.45        8.70      5.38 o
  -5  10   4        2.40        3.31      2.82 o
  -4  10   4       44.03       54.88      6.48 o
  -3  10   4       76.42       66.07      6.26 o
  -2  10   4        0.33        1.55      2.57 o
  -1  10   4       46.12       62.51      7.28 o
   0  10   4      148.17      131.55      7.00 o
   1  10   4      281.30      244.66     18.47 o
   2  10   4       22.96       15.53      7.46 o
   3  10   4      137.92      163.23     10.42 o
   4  10   4      107.63       93.00      7.23 o
   5  10   4        0.12        0.41      2.77 o
   6  10   4       60.09       55.81      6.70 o
   7  10   4       58.31       62.92      7.39 o
   8  10   4      161.76      172.77     11.33 o
   9  10   4       78.16       85.43     13.78 o
  -5  11   4        0.65        2.98      4.23 o
  -4  11   4        8.95       10.44      3.73 o
  -3  11   4        3.09        3.11      3.22 o
  -2  11   4       87.00      104.80      7.54 o
  -1  11   4        2.49        1.87      2.86 o
   0  11   4       50.99       33.36      9.50 o
   1  11   4      318.03      312.35     22.20 o
   2  11   4       54.46       35.69      9.72 o
   3  11   4       15.00       21.30      8.03 o
   4  11   4      232.33      308.81     22.35 o
   5  11   4      186.01      220.30     14.22 o
   6  11   4       29.61       34.45      5.64 o
   7  11   4       51.59       42.90      6.68 o
   8  11   4        1.17        5.37      4.10 o
   9  11   4       32.71       58.57     10.45 o
  -3  12   4      124.00      107.32     13.99 o
  -2  12   4       34.11       38.94      5.39 o
  -1  12   4      117.18      111.91     16.09 o
   0  12   4       63.40       82.70     14.51 o
   1  12   4       17.89       11.31      6.67 o
   2  12   4       13.34       18.43      7.84 o
   3  12   4      110.63       69.16     13.34 o
   4  12   4      109.85      168.82     19.00 o
   5  12   4      156.96      176.29     19.71 o
   6  12   4       63.96       78.30      8.36 o
   7  12   4        0.56        0.00      3.48 o
   8  12   4        5.18        5.35      4.51 o
  -1  13   4        0.92        0.15      7.73 o
   0  13   4       40.18       51.37     12.14 o
   1  13   4        0.13        2.26      5.99 o
   2  13   4       26.64       40.07     11.19 o
   3  13   4       92.17       86.50     15.30 o
   4  13   4        5.02       12.36      8.25 o
   5  13   4       75.64      122.72     18.51 o
   6  13   4       52.95       69.58     15.04 o
  -6  -9   5       11.39        5.03      7.56 o
  -5  -9   5       18.15       11.16     17.88 o
  -4  -9   5       81.88      106.68     11.93 o
  -3  -9   5      142.57      165.97     18.26 o
  -2  -9   5       32.09       30.91     11.23 o
  -1  -9   5       18.91       19.34      5.05 o
   0  -9   5       22.92        7.69      4.60 o
   1  -9   5        7.69        8.00      7.02 o
   2  -9   5       29.02       43.89      6.50 o
  -7  -8   5       32.06       47.38     10.65 o
  -6  -8   5        3.46        0.67      5.14 o
  -5  -8   5       31.06       23.50     15.55 o
  -4  -8   5       20.74       23.17      6.84 o
  -3  -8   5      165.57      194.51     14.02 o
  -2  -8   5      138.22      170.82      7.79 o
  -1  -8   5       21.57       21.56      3.77 o
   0  -8   5       29.29       26.19      4.55 o
   1  -8   5        1.13        3.55      3.21 o
   2  -8   5       12.80       14.50      4.03 o
   3  -8   5        2.74        4.82      3.42 o
   4  -8   5        5.65       12.04      4.29 o
  -8  -7   5        2.23        0.00      6.49 o
  -7  -7   5       19.12        4.68      6.46 o
  -6  -7   5        0.34        0.00      6.39 o
  -5  -7   5       64.92       62.43      9.64 o
  -4  -7   5       50.54       59.52      9.00 o
  -3  -7   5       41.40       52.49      5.06 o
  -2  -7   5      325.31      304.39      9.89 o
  -1  -7   5      190.48      182.76      6.77 o
   0  -7   5       26.51       25.76      3.47 o
   1  -7   5      334.60      282.31     10.96 o
   2  -7   5       79.64       97.94      7.70 o
   3  -7   5        9.83        8.79      3.43 o
   4  -7   5        4.22        4.92      3.26 o
   5  -7   5        1.26        0.00      3.50 o
  -9  -6   5       62.61       62.91     15.57 o
  -8  -6   5       27.65       29.71      7.65 o
  -7  -6   5      377.99      403.23     28.91 o
  -6  -6   5        2.63        8.09      6.22 o
  -5  -6   5       17.28       17.71      5.89 o
  -4  -6   5      121.62      129.76      8.46 o
  -3  -6   5       53.95       66.47      5.08 o
  -2  -6   5      125.48      145.73      7.70 o
  -1  -6   5      166.35      161.33     10.56 o
   0  -6   5       69.57       54.70      4.14 o
   1  -6   5       38.51       46.88      4.02 o
   2  -6   5      677.34      714.04     17.47 o
   3  -6   5       43.07       56.63      6.14 o
   4  -6   5       15.63       16.51      4.10 o
   5  -6   5        0.10        2.55      2.84 o
   6  -6   5        4.03        6.31      3.92 o
  -9  -5   5       53.27       59.33     10.76 o
  -8  -5   5       94.20      108.31     12.60 o
  -7  -5   5        6.45        6.42      4.88 o
  -6  -5   5      205.08      182.21     13.68 o
  -5  -5   5      491.19      498.41     15.33 o
  -4  -5   5       32.01       36.53      6.79 o
  -3  -5   5      408.46      411.52     16.49 o
  -2  -5   5       60.22       70.16      4.78 o
  -1  -5   5        0.24        2.20      1.64 o
   0  -5   5        4.64        0.00      1.60 o
   1  -5   5       11.22        6.95      2.13 o
   2  -5   5      962.00     1080.89     15.97 o
   3  -5   5      185.68      214.69      6.94 o
   4  -5   5      205.89      196.94     10.98 o
   5  -5   5        0.21        0.85      2.66 o
   6  -5   5        0.61        1.24      2.93 o
   7  -5   5       29.09       36.33      5.77 o
 -10  -4   5        2.90        5.67      5.44 o
  -9  -4   5        0.29        6.91      5.37 o
  -8  -4   5       22.49       40.26     13.40 o
  -7  -4   5       27.65       39.46      7.63 o
  -6  -4   5       60.76       52.53      4.67 o
  -5  -4   5      333.63      331.78     11.29 o
  -4  -4   5      110.24      112.39      5.79 o
  -3  -4   5      365.57      312.62      8.55 o
  -2  -4   5      981.73      942.91     13.42 o
  -1  -4   5      261.91      256.12      6.57 o
   0  -4   5        5.10        2.48      1.45 o
   1  -4   5        7.13        9.46      2.08 o
   2  -4   5      388.84      379.12      8.41 o
   3  -4   5      334.07      351.83      8.77 o
   4  -4   5      292.20      295.59      7.97 o
   5  -4   5       49.87       50.99      6.17 o
   6  -4   5      111.00      100.68     13.81 o
   7  -4   5        7.95        8.49      3.82 o
   8  -4   5        5.17        6.09      3.50 o
 -10  -3   5        7.04        2.71      5.54 o
  -9  -3   5       53.38       38.22      8.14 o
  -8  -3   5        7.04        6.13      4.56 o
  -7  -3   5      155.44      178.63      7.69 o
  -6  -3   5        3.82        1.54      2.14 o
  -5  -3   5      203.08      208.17      7.29 o
  -4  -3   5      387.69      410.46      9.81 o
  -3  -3   5       29.62       24.25      4.01 o
  -2  -3   5      521.64      453.03      8.36 o
  -1  -3   5      184.07      135.21      4.59 o
   0  -3   5      187.03      164.03      5.74 o
   1  -3   5        0.55        2.70      1.47 o
   2  -3   5       51.85       69.77      3.85 o
   3  -3   5      584.84      609.86     10.80 o
   4  -3   5      216.30      210.28      6.46 o
   5  -3   5      267.04      279.14      7.76 o
   6  -3   5      178.85      162.77     16.42 o
   7  -3   5      510.54      538.00     15.81 o
   8  -3   5        7.87        6.95      3.69 o
   9  -3   5        4.36        7.98      3.74 o
 -10  -2   5       54.43       52.82     22.11 o
  -9  -2   5      254.50      233.97     22.88 o
  -8  -2   5       44.41       42.14      8.43 o
  -7  -2   5        7.45        3.81      2.49 o
  -6  -2   5      112.27      131.21      6.44 o
  -5  -2   5       59.23       69.29      4.90 o
  -4  -2   5      490.59      500.08     11.39 o
  -3  -2   5      966.88     1018.60     17.46 o
  -2  -2   5     2427.15     2351.14     23.01 o
  -1  -2   5     2940.67     3092.62     28.54 o
   0  -2   5     1140.13      991.68     12.73 o
   1  -2   5      245.84      226.82      5.70 o
   2  -2   5      506.08      596.02      9.93 o
   3  -2   5      243.20      244.77      6.43 o
   4  -2   5      136.80      145.27      5.25 o
   5  -2   5       13.43       13.87      2.29 o
   6  -2   5       77.20       83.10      5.28 o
   7  -2   5       92.20       93.93      6.26 o
   8  -2   5      130.89      152.45      9.16 o
   9  -2   5       10.47       14.02      4.19 o
 -10  -1   5        4.60        1.28      4.92 o
  -9  -1   5       85.68       93.80      8.03 o
  -8  -1   5      405.96      443.66     14.46 o
  -7  -1   5        2.05        4.41      2.85 o
  -6  -1   5       20.97       22.60      3.22 o
  -5  -1   5        8.95       11.03      3.02 o
  -4  -1   5       19.75       20.95      3.36 o
  -3  -1   5      215.52      209.54      6.30 o
  -2  -1   5      886.85      826.24     10.53 o
  -1  -1   5      354.17      418.32     12.24 o
   0  -1   5     3292.00     3759.46     32.63 o
   1  -1   5      164.37      215.95      7.07 o
   2  -1   5        2.06        2.80      1.25 o
   3  -1   5      950.80      885.61     12.32 o
   4  -1   5        8.22        8.74      1.85 o
   5  -1   5       60.61       66.03      4.41 o
   6  -1   5       33.75       28.65      2.98 o
   7  -1   5      191.64      210.04      6.87 o
   8  -1   5      181.87      176.08      7.75 o
   9  -1   5        5.55        4.28      3.38 o
  10  -1   5       14.66       23.03      8.22 o
  -9   0   5        9.96       13.39      3.86 o
  -8   0   5      300.62      321.47     10.13 o
  -7   0   5      384.64      427.76     11.15 o
  -6   0   5      108.99      108.32      5.76 o
  -5   0   5      232.26      236.98      7.28 o
  -4   0   5       19.47       18.42      2.62 o
  -3   0   5      394.04      340.58      7.83 o
  -2   0   5     1982.72     2007.55     22.65 o
  -1   0   5       44.62       24.66      2.26 o
   0   0   5      151.70      227.88      8.41 o
   1   0   5      307.74      410.45      9.22 o
   2   0   5      110.98       79.41      3.46 o
   3   0   5     2153.57     2082.65     21.17 o
   4   0   5      968.20      961.47     12.93 o
   5   0   5       34.39       30.56      2.82 o
   6   0   5       15.71       26.19      2.86 o
   7   0   5      145.25      176.75      7.60 o
   8   0   5      226.25      272.91      8.05 o
   9   0   5       57.43       58.26      6.42 o
  10   0   5       31.93       58.35     13.04 o
 -10   1   5        1.07        3.84      3.98 o
  -9   1   5        0.31        0.00      3.48 o
  -8   1   5      178.41      206.05     10.93 o
  -7   1   5      192.67      191.51      7.47 o
  -6   1   5       20.74       25.21      4.32 o
  -5   1   5      555.98      576.63     11.43 o
  -4   1   5      169.56      168.62      5.76 o
  -3   1   5      429.50      482.21     14.47 o
  -2   1   5      649.11      597.59      8.57 o
  -1   1   5      870.20      767.79     12.00 o
   0   1   5      243.39      207.49      5.82 o
   1   1   5       42.32       62.46      4.50 o
   2   1   5     1028.51     1360.52     19.57 o
   3   1   5      334.09      244.00      9.10 o
   4   1   5     3043.76     2976.46     27.84 o
   5   1   5      202.59      202.59      6.28 o
   6   1   5       40.09       44.68      3.92 o
   7   1   5       44.79       37.59      5.08 o
   8   1   5      138.91      122.28      6.44 o
   9   1   5      139.38      142.55      8.75 o
  10   1   5       58.16       52.41      7.98 o
 -10   2   5        0.17        4.84      4.11 o
  -9   2   5        6.30        0.00      4.98 o
  -8   2   5        0.07        0.00      4.07 o
  -7   2   5      445.52      464.44     21.60 o
  -6   2   5      823.95      854.94     17.30 o
  -5   2   5       33.55       33.21      3.39 o
  -4   2   5     4301.78     4841.99     51.78 o
  -3   2   5     1761.03     2102.83     25.57 o
  -2   2   5      196.26      261.25      5.56 o
  -1   2   5      176.60      128.44      6.43 o
   0   2   5      624.62      567.34     10.18 o
   1   2   5      134.25      124.29      4.52 o
   2   2   5      424.02      415.88      8.95 o
   3   2   5       48.85       36.18      3.48 o
   4   2   5      962.66      905.64     15.61 o
   5   2   5      281.97      219.00      6.59 o
   6   2   5      240.73      264.64      6.66 o
   7   2   5      129.01      127.17      6.01 o
   8   2   5       92.15       72.79      6.53 o
   9   2   5       29.28       30.89      5.04 o
  10   2   5       46.23       61.22      7.90 o
  11   2   5        0.04        0.00      5.75 o
 -10   3   5        3.17        8.08      4.35 o
  -9   3   5        2.87        5.38      3.90 o
  -8   3   5      160.76      133.83     10.74 o
  -7   3   5       25.17       18.14      8.24 o
  -6   3   5        4.24        0.00      2.78 o
  -5   3   5      212.23      263.11      7.03 o
  -4   3   5      349.14      398.99      8.22 o
  -3   3   5     1097.75     1155.80     16.80 o
  -2   3   5     1037.00     1124.54     14.04 o
  -1   3   5      411.07      329.71      7.40 o
   0   3   5      311.83      220.52      9.35 o
   1   3   5      475.19      465.65     11.67 o
   2   3   5       76.18       83.14      3.92 o
   3   3   5       39.27       34.71      2.58 o
   4   3   5     1843.29     2000.14     22.99 o
   5   3   5     1125.84     1129.50     16.30 o
   6   3   5      766.10      722.58     13.07 o
   7   3   5        1.76        2.83      2.59 o
   8   3   5      246.67      236.62     15.35 o
   9   3   5       91.68       96.33      7.90 o
  10   3   5       21.67       26.46      5.32 o
  11   3   5        0.41        0.00      3.52 o
  -9   4   5        1.40        2.39      3.72 o
  -8   4   5      189.71      205.76     24.44 o
  -7   4   5      156.61      155.54     10.51 o
  -6   4   5        1.11        1.62      2.69 o
  -5   4   5       52.31       54.82      4.51 o
  -4   4   5       44.25       50.08      4.11 o
  -3   4   5      590.11      639.49     10.40 o
  -2   4   5     2978.24     3212.35     31.33 o
  -1   4   5       21.18       39.16      2.91 o
   0   4   5       24.49       25.79      2.45 o
   1   4   5     2320.93     2610.97     30.48 o
   2   4   5       50.39       74.77      6.33 o
   3   4   5      329.71      300.34      6.48 o
   4   4   5        6.29        3.76      1.39 o
   5   4   5      457.42      469.73      9.24 o
   6   4   5      434.68      435.51     12.64 o
   7   4   5      282.35      274.96     10.65 o
   8   4   5      163.12      173.73      9.96 o
   9   4   5      368.54      403.36     14.43 o
  10   4   5       20.66        9.51      4.78 o
  11   4   5        0.16        0.00      4.51 o
  -9   5   5       15.67       13.10      6.88 o
  -8   5   5       45.44       53.15      7.65 o
  -7   5   5      275.84      324.31     19.03 o
  -6   5   5      216.64      231.30     11.22 o
  -5   5   5        2.02        3.22      2.31 o
  -4   5   5       26.59       30.13      3.60 o
  -3   5   5      151.84      156.32      6.25 o
  -2   5   5      590.84      549.98      9.04 o
  -1   5   5      471.49      368.85      7.41 o
   0   5   5       67.40       68.64      4.46 o
   1   5   5     1267.89     1511.74     20.22 o
   2   5   5      911.80      964.37     18.31 o
   3   5   5      235.19      180.19      6.11 o
   4   5   5      697.75      598.14      9.64 o
   5   5   5      139.89      114.98      6.76 o
   6   5   5       81.79       74.39      6.15 o
   7   5   5       72.37       61.46      6.17 o
   8   5   5       11.49       11.01      5.05 o
   9   5   5       46.46       67.17     10.37 o
  10   5   5       86.55       90.71      8.57 o
  11   5   5        0.10        0.18      3.41 o
  -8   6   5       15.48       11.22      9.78 o
  -7   6   5       79.43       99.35      9.34 o
  -6   6   5      879.53      914.34     19.59 o
  -5   6   5       20.69       23.14      4.66 o
  -4   6   5        3.06        7.58      2.49 o
  -3   6   5       31.83       40.61      4.18 o
  -2   6   5      251.31      221.18      7.94 o
  -1   6   5     1555.24     1440.73     17.08 o
   0   6   5     1667.74     1616.86     21.64 o
   1   6   5        1.72        1.84      1.81 o
   2   6   5      423.35      512.37     10.66 o
   3   6   5       50.03       68.74      4.37 o
   4   6   5      346.08      288.81      9.43 o
   5   6   5     1064.75      999.70     28.63 o
   6   6   5       48.42       46.70      5.43 o
   7   6   5        5.68        3.75      2.89 o
   8   6   5       77.31       99.53      8.19 o
   9   6   5      280.15      322.02     13.45 o
  10   6   5      196.02      231.80     12.40 o
  11   6   5       32.11       34.11      6.31 o
  -8   7   5        7.86        2.81      4.20 o
  -7   7   5        2.76        0.00      3.51 o
  -6   7   5      413.08      419.85     13.34 o
  -5   7   5       32.87       32.94      5.83 o
  -4   7   5       97.56      102.45      6.77 o
  -3   7   5      311.93      336.66     12.70 o
  -2   7   5      349.98      362.07     10.06 o
  -1   7   5       50.38       64.90      4.79 o
   0   7   5        2.80        2.73      1.81 o
   1   7   5       25.89       28.58      2.89 o
   2   7   5      553.43      558.11     15.82 o
   3   7   5      874.84      969.55     19.64 o
   4   7   5        8.05        6.78      2.41 o
   5   7   5      215.44      230.39      9.31 o
   6   7   5      178.68      185.67      9.09 o
   7   7   5       13.09       10.08      3.74 o
   8   7   5      288.66      253.10     11.72 o
   9   7   5        3.89       10.38      3.95 o
  10   7   5       98.39      127.33     10.40 o
  11   7   5       50.53       58.01     14.93 o
  -7   8   5        3.09        0.00      4.20 o
  -6   8   5       80.71      103.29      7.88 o
  -5   8   5      125.46      144.45      8.42 o
  -4   8   5      104.40      126.60      7.57 o
  -3   8   5       74.23       68.59      6.16 o
  -2   8   5      632.79      648.70     14.52 o
  -1   8   5       96.71       73.84      5.04 o
   0   8   5        8.50       10.16      2.56 o
   1   8   5       34.11       35.25      3.40 o
   2   8   5       82.69       71.02      3.83 o
   3   8   5      537.88      489.40     12.55 o
   4   8   5       88.23      109.58      6.91 o
   5   8   5       43.32       61.59      6.03 o
   6   8   5      300.72      288.17     11.40 o
   7   8   5      497.83      451.58     18.06 o
   8   8   5       38.33       30.67      8.89 o
   9   8   5       13.11       10.91      4.48 o
  10   8   5        0.05        0.78      3.63 o
  -7   9   5        7.95        4.86      7.01 o
  -6   9   5       31.22       29.87      4.97 o
  -5   9   5       36.42       34.05      5.06 o
  -4   9   5       43.79       36.45      4.89 o
  -3   9   5       19.61        4.65      2.87 o
  -2   9   5      236.97      248.02      9.99 o
  -1   9   5      747.75      809.16     16.64 o
   0   9   5       24.51       22.21      3.39 o
   1   9   5       95.95      109.37      7.21 o
   2   9   5        0.90        3.34      4.18 o
   3   9   5        4.53       12.80      3.18 o
   4   9   5       56.80       51.59      5.45 o
   5   9   5        6.74        4.94      3.22 o
   6   9   5      132.10      112.32      8.27 o
   7   9   5      382.90      342.27     13.56 o
   8   9   5       10.43        4.05      3.64 o
   9   9   5        3.52        2.70      3.63 o
  10   9   5       37.88       26.54      6.20 o
  -6  10   5       85.73       92.32     10.32 o
  -5  10   5        1.06        3.70      2.89 o
  -4  10   5       28.81       31.89      9.18 o
  -3  10   5       35.23       28.85      4.71 o
  -2  10   5        2.98        3.30      2.88 o
  -1  10   5      394.92      436.78     12.40 o
   0  10   5      476.68      550.93     13.46 o
   1  10   5       71.89       49.38     10.63 o
   2  10   5       12.63       23.33      7.76 o
   3  10   5      220.57      282.27     16.17 o
   4  10   5      339.16      369.88     13.95 o
   5  10   5       71.98       81.02      8.56 o
   6  10   5       16.06       12.71      6.49 o
   7  10   5      225.97      201.67     11.10 o
   8  10   5       60.16       56.83      7.45 o
   9  10   5        4.51        0.00      3.76 o
  -5  11   5       24.28       29.46      5.85 o
  -4  11   5        2.06        5.65      4.77 o
  -3  11   5       59.74       64.95      7.83 o
  -2  11   5      119.80      142.29     12.93 o
  -1  11   5      266.71      329.12     19.17 o
   0  11   5      253.14      283.10     21.30 o
   1  11   5       42.33       67.69     12.29 o
   2  11   5       60.86       73.35     13.04 o
   3  11   5      444.98      440.66     26.91 o
   4  11   5        2.08        2.19      5.54 o
   5  11   5      144.14      148.09      9.35 o
   6  11   5       81.37       82.34     12.99 o
   7  11   5        1.34        3.76      3.67 o
   8  11   5       25.15       21.61      5.59 o
   9  11   5       10.07        5.66      4.85 o
  -3  12   5       54.00       49.58      6.41 o
  -2  12   5       69.21       56.38      6.16 o
  -1  12   5        5.13        4.60      6.45 o
   0  12   5       98.19      103.24     15.68 o
   1  12   5       22.44       48.21     11.31 o
   2  12   5       27.21       31.51      9.54 o
   3  12   5      207.40      211.45     20.73 o
   4  12   5      119.12      135.50     17.49 o
   5  12   5        8.11       11.68      7.31 o
   6  12   5        4.79        7.63      4.03 o
   7  12   5        0.37        3.10      4.09 o
   8  12   5        4.95       10.46      5.21 o
  -1  13   5       30.34        7.01      7.88 o
   0  13   5        1.96        5.01      8.03 o
   1  13   5       31.50       27.89      9.72 o
   2  13   5       11.16       23.82      9.76 o
   3  13   5       13.72        9.42      7.09 o
   4  13   5      117.19       91.93     15.45 o
   5  13   5       13.13       15.87      8.48 o
   6  13   5        2.08        6.29      7.69 o
  -4  -9   6      123.75       96.65     12.72 o
  -3  -9   6        2.44        0.08      5.44 o
  -2  -9   6       17.89       30.72     11.72 o
  -1  -9   6        4.32       14.36      4.92 o
   0  -9   6        7.08        6.52     13.04 o
  -6  -8   6       23.25       13.00      7.21 o
  -5  -8   6       11.69        0.00      5.52 o
  -4  -8   6      247.92      237.95     16.72 o
  -3  -8   6       27.20       17.81     10.08 o
  -2  -8   6        7.42        7.40      3.17 o
  -1  -8   6       11.33        7.10      2.89 o
   0  -8   6        0.17        6.80      4.00 o
   1  -8   6        0.09        0.00      3.26 o
   2  -8   6        4.09        2.43      3.43 o
   3  -8   6       15.06       15.15      5.04 o
  -7  -7   6       20.40        8.80      7.93 o
  -6  -7   6        7.87        9.76      6.34 o
  -5  -7   6       48.16       53.69     15.28 o
  -4  -7   6      254.29      295.60     22.67 o
  -3  -7   6      206.80      217.12      9.53 o
  -2  -7   6        0.51        0.00      2.50 o
  -1  -7   6       84.40       82.94      6.17 o
   0  -7   6       62.01       50.15      6.38 o
   1  -7   6       12.07       16.61      4.00 o
   2  -7   6       14.65       15.35      3.82 o
   3  -7   6        0.10        2.83      3.52 o
   4  -7   6        5.35        2.11      3.67 o
   5  -7   6       54.84       62.83     11.76 o
  -8  -6   6       26.07       28.94      8.47 o
  -7  -6   6        5.36       11.67      6.40 o
  -6  -6   6        4.02       19.24      6.95 o
  -5  -6   6        4.91        1.95      7.41 o
  -4  -6   6       23.27       39.04      4.69 o
  -3  -6   6      252.02      261.70     12.62 o
  -2  -6   6      154.17      174.43      7.64 o
  -1  -6   6        5.07        3.69      2.57 o
   0  -6   6      107.91       93.36      5.38 o
   1  -6   6      228.09      218.80      7.44 o
   2  -6   6       41.17       20.76      4.06 o
   3  -6   6      166.62      164.94      9.64 o
   4  -6   6        8.23        8.16      3.68 o
   5  -6   6       13.38       10.38      4.14 o
   6  -6   6        7.76        1.56      8.39 o
  -9  -5   6        3.83        6.56      8.71 o
  -8  -5   6      189.99      231.88     24.73 o
  -7  -5   6      554.99      551.24     33.32 o
  -6  -5   6       35.97       40.43      8.55 o
  -5  -5   6       19.60       18.74      3.51 o
  -4  -5   6       53.61       50.03      4.73 o
  -3  -5   6       26.00       36.77      4.15 o
  -2  -5   6      127.79      118.74      6.35 o
  -1  -5   6        1.54        3.09      2.37 o
   0  -5   6       44.38       54.40      6.01 o
   1  -5   6       61.40       52.60      4.22 o
   2  -5   6      642.37      617.89     12.17 o
   3  -5   6      505.65      509.74     11.19 o
   4  -5   6        4.97        4.21      3.61 o
   5  -5   6        7.21        3.16      3.06 o
   6  -5   6       10.86       18.77      4.49 o
   7  -5   6        0.21        0.00      7.14 o
  -9  -4   6       23.39       11.07      6.37 o
  -8  -4   6        1.08        4.21      5.38 o
  -7  -4   6      185.90      177.11     16.62 o
  -6  -4   6      319.08      358.57     10.62 o
  -5  -4   6        0.14        5.01      2.47 o
  -4  -4   6       47.36       47.05      4.41 o
  -3  -4   6       20.67       15.13      3.00 o
  -2  -4   6        9.39        3.98      3.35 o
  -1  -4   6       60.62       52.67      3.71 o
   0  -4   6        0.29        0.01      1.38 o
   1  -4   6       66.87       78.31      4.57 o
   2  -4   6     1308.59     1216.92     22.09 o
   3  -4   6      524.37      521.03     10.86 o
   4  -4   6       11.42       13.73      2.85 o
   5  -4   6       38.65       53.74      6.10 o
   6  -4   6        3.72        9.27      3.58 o
   7  -4   6        7.89        7.12      3.48 o
   8  -4   6        0.83        4.97      5.20 o
  -9  -3   6        0.83        0.00      3.73 o
  -8  -3   6       20.70       12.86      5.54 o
  -7  -3   6       29.38       43.47      4.88 o
  -6  -3   6      403.88      465.16     11.93 o
  -5  -3   6      127.60      108.53      6.20 o
  -4  -3   6       71.19       66.11      5.65 o
  -3  -3   6        8.57        3.90      2.13 o
  -2  -3   6      351.07      368.59     11.79 o
  -1  -3   6       70.60       64.90      3.79 o
   0  -3   6      152.44      161.01      5.35 o
   1  -3   6      152.75      134.90      5.17 o
   2  -3   6      863.41      929.19     18.71 o
   3  -3   6        3.53        1.45      1.77 o
   4  -3   6       60.81       71.68      4.67 o
   5  -3   6      968.94      982.39     15.91 o
   6  -3   6      235.81      273.36     11.20 o
   7  -3   6        1.11        1.72      3.86 o
   8  -3   6        1.58        0.62      3.32 o
 -10  -2   6       25.56       39.16      9.21 o
  -9  -2   6        0.78        0.00      4.51 o
  -8  -2   6       21.10        5.90      3.39 o
  -7  -2   6       14.27        9.17      3.01 o
  -6  -2   6        4.39        2.61      2.37 o
  -5  -2   6       26.47       21.40      7.06 o
  -4  -2   6      531.62      551.40     13.99 o
  -3  -2   6      539.01      484.18     10.70 o
  -2  -2   6     2588.41     2591.28     29.60 o
  -1  -2   6        9.29       16.30      2.17 o
   0  -2   6       40.78       42.36      3.07 o
   1  -2   6        5.18        1.74      1.33 o
   2  -2   6      619.08      592.77     14.74 o
   3  -2   6      259.06      274.91      7.22 o
   4  -2   6      214.93      236.32      6.94 o
   5  -2   6       34.96       38.74      3.75 o
   6  -2   6      580.54      573.66     11.84 o
   7  -2   6      218.47      186.82      7.16 o
   8  -2   6       20.22       22.20      5.39 o
   9  -2   6       12.24       14.74      5.15 o
 -10  -1   6      128.62      149.83     20.32 o
  -9  -1   6       72.07       81.98      6.63 o
  -8  -1   6        0.11        0.78      2.52 o
  -7  -1   6      237.13      216.69     12.99 o
  -6  -1   6       15.46       13.81      3.27 o
  -5  -1   6        0.38        0.00      1.85 o
  -4  -1   6        4.16        2.30      1.83 o
  -3  -1   6       45.85       25.89      3.05 o
  -2  -1   6     6002.37     6529.43     60.21 o
  -1  -1   6     1180.82     1114.03     13.83 o
   0  -1   6       24.89       39.19      2.83 o
   1  -1   6       62.66       80.93      3.81 o
   2  -1   6       74.06       91.13      4.98 o
   3  -1   6      341.56      341.09      7.73 o
   4  -1   6       59.80       50.52      3.63 o
   5  -1   6        8.18        5.54      2.48 o
   6  -1   6       30.51       33.96      3.48 o
   7  -1   6      207.54      190.88      7.67 o
   8  -1   6        1.95        1.38      2.33 o
   9  -1   6      108.35      113.65      8.45 o
  -9   0   6       16.77       18.60      4.36 o
  -8   0   6       49.83       42.89      4.84 o
  -7   0   6      180.46      177.87      9.26 o
  -6   0   6      165.08      173.55      8.65 o
  -5   0   6       56.71       69.91      6.23 o
  -4   0   6        1.98        0.42      1.68 o
  -3   0   6        0.12       13.14      2.61 o
  -2   0   6     1281.85     1140.97     13.43 o
  -1   0   6     2481.79     2253.11     22.06 o
   0   0   6      451.35      322.16      6.51 o
   1   0   6      478.44      604.05      9.52 o
   2   0   6     1006.94     1138.39     14.43 o
   3   0   6      275.21      318.77      7.08 o
   4   0   6      108.29      114.62      4.70 o
   5   0   6      174.35      165.26      5.54 o
   6   0   6      201.10      187.86      7.05 o
   7   0   6      155.80      149.19      6.26 o
   8   0   6       10.04        8.63      2.51 o
   9   0   6       91.54       97.34      7.92 o
  10   0   6        2.98        0.00      5.99 o
 -10   1   6        2.67        2.43      4.24 o
  -9   1   6       10.64        2.48      3.69 o
  -8   1   6      268.99      240.83     12.33 o
  -7   1   6      502.85      502.30     12.46 o
  -6   1   6       98.96      119.93      6.23 o
  -5   1   6      415.34      434.36     10.33 o
  -4   1   6       25.32       22.16      3.27 o
  -3   1   6        0.92        4.56      1.78 o
  -2   1   6       71.47       56.73      2.55 o
  -1   1   6     1991.80     1734.45     17.80 o
   0   1   6     1991.65     1913.40     19.40 o
   1   1   6      412.29      316.13      6.94 o
   2   1   6      680.22      832.70     11.36 o
   3   1   6     1814.13     2098.72     21.69 o
   4   1   6       77.01       98.88      4.83 o
   5   1   6      766.79      833.78     12.68 o
   6   1   6       54.64       49.98      3.66 o
   7   1   6       40.70       43.07      4.46 o
   8   1   6       70.17       50.85      5.95 o
   9   1   6        0.29        0.00      4.90 o
  10   1   6       23.87       26.34      5.37 o
 -10   2   6       12.61       19.04      5.85 o
  -9   2   6        1.40        0.00      5.20 o
  -8   2   6      155.98      132.78     12.70 o
  -7   2   6        1.71        0.27      3.38 o
  -6   2   6     1362.51     1503.95     30.49 o
  -5   2   6     1570.51     1596.13     30.39 o
  -4   2   6      201.03      190.62      6.33 o
  -3   2   6        2.51        7.43      1.38 o
  -2   2   6       84.01      102.85      3.41 o
  -1   2   6      245.35      279.60      8.02 o
   0   2   6     1396.84     1340.92     19.16 o
   1   2   6      445.25      489.25      9.09 o
   2   2   6        1.33        3.51      1.40 o
   3   2   6      252.94      252.15      6.65 o
   4   2   6     1371.72     1429.64     23.17 o
   5   2   6      584.22      622.97     17.14 o
   6   2   6        9.96       12.90      2.22 o
   7   2   6       20.12       30.24      4.12 o
   8   2   6       22.76       17.40      4.86 o
   9   2   6       16.47       19.95      5.59 o
  10   2   6        1.09        2.36      4.05 o
  -9   3   6        8.48        9.33      4.60 o
  -8   3   6       17.43       14.98      4.91 o
  -7   3   6       32.72       33.71      5.92 o
  -6   3   6      492.58      496.56     16.40 o
  -5   3   6       47.49       55.74      4.87 o
  -4   3   6     1118.60     1196.03     14.64 o
  -3   3   6       18.95       21.58      2.40 o
  -2   3   6     1423.01     1431.31     19.90 o
  -1   3   6     2524.27     2452.79     29.76 o
   0   3   6        5.35       26.04      2.67 o
   1   3   6      194.81      190.70      6.04 o
   2   3   6      470.90      441.60     17.12 o
   3   3   6     3172.74     3149.42     32.65 o
   4   3   6     1923.09     1934.84     23.32 o
   5   3   6       87.65       83.89      4.73 o
   6   3   6        5.83        3.39      2.20 o
   7   3   6      477.43      478.16     16.41 o
   8   3   6        2.76        2.18      2.69 o
   9   3   6       47.60       44.12      6.14 o
  10   3   6        2.10        3.20      3.36 o
  11   3   6       35.67       28.20      8.55 o
  -9   4   6       44.64       49.04     25.52 o
  -8   4   6       23.40       22.69      5.74 o
  -7   4   6        0.50        0.78      3.12 o
  -6   4   6      156.15      145.18      9.74 o
  -5   4   6        4.79        3.74      2.72 o
  -4   4   6       62.94       76.52      4.13 o
  -3   4   6      194.22      181.50      5.51 o
  -2   4   6     1239.66     1296.85     16.46 o
  -1   4   6     4630.42     4711.70     43.61 o
   0   4   6       43.10       26.67      3.37 o
   1   4   6      957.53      922.25     18.95 o
   2   4   6      459.11      634.26     10.41 o
   3   4   6      342.77      337.82      7.47 o
   4   4   6     1016.01     1021.02     14.83 o
   5   4   6      456.04      455.13      9.52 o
   6   4   6        6.74       12.07      3.14 o
   7   4   6      258.34      239.71     10.16 o
   8   4   6      421.22      401.44     15.10 o
   9   4   6        0.71        2.89      3.00 o
  10   4   6       10.51       16.10      4.40 o
  11   4   6        1.74        7.91      5.16 o
  -9   5   6       31.39       33.27      6.59 o
  -8   5   6       64.44       62.17      8.14 o
  -7   5   6       18.90       20.68      5.18 o
  -6   5   6       78.36       82.68      8.48 o
  -5   5   6       48.99       51.77     11.42 o
  -4   5   6      100.36       86.83      5.53 o
  -3   5   6      498.53      557.24     12.27 o
  -2   5   6       47.01       42.84      2.95 o
  -1   5   6     2850.23     3072.34     30.95 o
   0   5   6      791.00      576.25     11.24 o
   1   5   6     2814.07     2847.32     41.67 o
   2   5   6       88.60      125.98      5.04 o
   3   5   6       97.80      133.96      4.55 o
   4   5   6      272.80      229.19      6.07 o
   5   5   6      821.97      822.44     17.66 o
   6   5   6      295.34      310.70     10.96 o
   7   5   6        0.29        0.00      2.41 o
   8   5   6      180.00      144.19      9.17 o
   9   5   6       42.64       35.05      5.36 o
  10   5   6        9.43       10.37      3.73 o
  11   5   6       22.14       17.24      5.23 o
  -8   6   6       73.56       77.93     10.86 o
  -7   6   6       48.79       52.26     19.20 o
  -6   6   6       13.03        4.25      3.63 o
  -5   6   6      557.56      565.45     14.32 o
  -4   6   6       28.79       28.86      4.84 o
  -3   6   6       58.68       57.80      4.78 o
  -2   6   6      230.33      263.91      8.36 o
  -1   6   6      280.96      263.63      6.43 o
   0   6   6     1736.68     1753.75     20.21 o
   1   6   6     3322.03     3381.20     39.27 o
   2   6   6      322.33      278.77      9.33 o
   3   6   6      231.52      289.85      6.75 o
   4   6   6      106.98      118.43      6.64 o
   5   6   6       60.01       64.70      7.69 o
   6   6   6        0.68        7.00      3.19 o
   7   6   6       21.68        9.88      3.48 o
   8   6   6       50.71       44.44      5.87 o
   9   6   6       98.02      102.66      8.72 o
  10   6   6        0.02        2.52      3.49 o
  11   6   6       47.21       33.40     13.04 o
  -8   7   6        0.13        0.00      3.86 o
  -7   7   6       81.15       83.51     19.30 o
  -6   7   6      198.22      186.65     20.54 o
  -5   7   6     1123.36     1125.63     21.96 o
  -4   7   6        7.00        5.51      2.56 o
  -3   7   6      304.65      300.85      9.70 o
  -2   7   6       74.31       79.08      8.82 o
  -1   7   6      103.91      121.59      5.91 o
   0   7   6        4.24        1.45      1.29 o
   1   7   6      875.66      835.35     21.00 o
   2   7   6      973.16      959.15     13.81 o
   3   7   6      178.40      209.79      7.97 o
   4   7   6      425.03      454.16     12.44 o
   5   7   6       38.66       46.86      5.15 o
   6   7   6      126.01      123.28      8.09 o
   7   7   6        1.46        1.59      3.11 o
   8   7   6       99.16       99.10      8.40 o
   9   7   6      345.61      368.27     22.81 o
  10   7   6       43.26       43.21     10.32 o
  -7   8   6       33.14       34.46     13.46 o
  -6   8   6      274.84      279.62     17.85 o
  -5   8   6      173.31      190.23     14.40 o
  -4   8   6       37.86       37.86      6.79 o
  -3   8   6      389.64      400.60     11.87 o
  -2   8   6        3.76        2.03      2.49 o
  -1   8   6      152.40      178.11      7.12 o
   0   8   6       54.80       80.15      5.12 o
   1   8   6      128.12      135.68      5.85 o
   2   8   6      257.37      274.29      9.53 o
   3   8   6       10.47        9.19      2.53 o
   4   8   6      417.38      471.13     13.12 o
   5   8   6      393.84      391.26     17.12 o
   6   8   6      118.44      122.43     10.44 o
   7   8   6       38.66       45.29      6.18 o
   8   8   6      178.19      124.88      9.32 o
   9   8   6      111.66       92.19      8.75 o
  10   8   6       27.76       47.77      7.06 o
  -6   9   6       55.11       59.02      8.62 o
  -5   9   6        2.59        0.00      2.62 o
  -4   9   6        1.40        1.86      2.60 o
  -3   9   6      159.03      146.81      8.12 o
  -2   9   6      257.12      225.63      8.92 o
  -1   9   6       75.15       76.10      5.72 o
   0   9   6      688.16      660.69     14.18 o
   1   9   6       12.97        5.76      2.82 o
   2   9   6       80.98       98.79     12.89 o
   3   9   6       29.36       24.81      3.74 o
   4   9   6      115.45      125.05      9.13 o
   5   9   6      430.31      490.78     14.62 o
   6   9   6      308.97      352.39     14.94 o
   7   9   6       36.42       51.49      6.70 o
   8   9   6      133.67      107.23      9.07 o
   9   9   6        0.98        0.28      3.63 o
  10   9   6        8.82       11.61      5.07 o
  -6  10   6        3.30        0.00      3.49 o
  -5  10   6       66.01       69.87      7.02 o
  -4  10   6        7.96       10.25      3.68 o
  -3  10   6       27.73       17.34      3.88 o
  -2  10   6      252.81      231.39     13.33 o
  -1  10   6        2.47        0.66      2.25 o
   0  10   6      190.12      205.95     10.48 o
   1  10   6      286.95      310.47     21.03 o
   2  10   6       11.71        8.90      6.18 o
   3  10   6       94.15       82.86      7.91 o
   4  10   6       29.24       33.37      4.85 o
   5  10   6      398.24      409.91     13.70 o
   6  10   6      287.84      311.10     12.45 o
   7  10   6       99.25      102.96      8.69 o
   8  10   6       15.20        5.89      3.64 o
   9  10   6       42.89       29.62      6.37 o
  -5  11   6       18.34       15.64      4.78 o
  -4  11   6       15.69        9.94      3.82 o
  -3  11   6        0.00        0.00      2.90 o
  -2  11   6       35.43       17.79      5.94 o
  -1  11   6      150.85      124.66      7.64 o
   0  11   6       95.89      133.17     16.36 o
   1  11   6      228.72      275.57     21.33 o
   2  11   6       30.18       29.48      8.25 o
   3  11   6      141.80      132.34     16.36 o
   4  11   6      290.29      260.87     20.69 o
   5  11   6       22.26       17.11      4.50 o
   6  11   6      194.20      199.75     11.01 o
   7  11   6       77.68      105.86     11.64 o
   8  11   6        9.17       14.20      4.66 o
   9  11   6       29.61       18.54      5.60 o
  -3  12   6        0.20        5.71      3.55 o
  -2  12   6       47.19       41.96      7.61 o
  -1  12   6       38.79       31.06      9.80 o
   0  12   6       18.08        3.05      5.58 o
   1  12   6      102.39       96.30     15.30 o
   2  12   6      127.21      155.97     18.21 o
   3  12   6      343.29      422.94     27.59 o
   4  12   6       17.98       22.09      8.93 o
   5  12   6       21.68       16.74      8.71 o
   6  12   6        6.15        6.93      3.76 o
   7  12   6       16.23       20.93      5.27 o
   8  12   6        8.94       10.63      7.23 o
  -1  13   6        0.13        0.00      7.92 o
   0  13   6        4.37        9.20      7.88 o
   1  13   6        2.32        9.61      6.86 o
   2  13   6       70.10       83.94     15.60 o
   3  13   6       69.50       56.12     13.31 o
   4  13   6        6.70        4.56      6.33 o
   5  13   6       54.89       72.03     15.27 o
   6  13   6        6.33       13.91      8.63 o
   7  13   6        0.36        1.58      6.94 o
  -4  -8   7       25.06       28.83      8.93 o
  -3  -8   7       47.96       56.88     10.42 o
  -2  -8   7       30.15       26.13      4.40 o
  -1  -8   7        0.55        0.00      3.12 o
   0  -8   7        3.20        3.07      3.99 o
   1  -8   7        0.76        0.00      4.42 o
  -6  -7   7       39.72       27.40      8.84 o
  -5  -7   7        9.67        0.00     11.19 o
  -4  -7   7       83.57       90.36     11.87 o
  -3  -7   7       66.51       80.82      8.28 o
  -2  -7   7      152.53      171.19     11.40 o
  -1  -7   7        5.34       11.42      3.47 o
   0  -7   7        2.90        0.00      2.54 o
   1  -7   7        1.84        3.41      3.51 o
   2  -7   7        0.15        0.00      2.73 o
   3  -7   7      113.50      146.26     10.42 o
  -7  -6   7        0.17        1.15      7.26 o
  -6  -6   7       12.99       25.05      7.98 o
  -5  -6   7        1.22        1.90      4.72 o
  -4  -6   7       76.34       72.57      7.74 o
  -3  -6   7        0.57        0.00      2.82 o
  -2  -6   7      261.06      273.68      9.74 o
  -1  -6   7      549.59      588.57     16.02 o
   0  -6   7       83.90      114.72      6.95 o
   1  -6   7        0.25        0.00      2.01 o
   2  -6   7       10.77        8.03      3.15 o
   3  -6   7       58.62       80.40      7.64 o
   4  -6   7        0.93        1.94      3.86 o
   5  -6   7       23.51       34.00      7.10 o
  -8  -5   7       12.75        3.24      8.74 o
  -7  -5   7       31.89       34.00      7.80 o
  -6  -5   7      124.65      141.05     13.72 o
  -5  -5   7       30.33       38.06      4.91 o
  -4  -5   7        4.47        1.55      2.56 o
  -3  -5   7       29.87       26.27      3.92 o
  -2  -5   7       17.51       19.63      3.43 o
  -1  -5   7      259.54      265.28      9.13 o
   0  -5   7      330.52      314.45      9.93 o
   1  -5   7       56.41       52.15      4.46 o
   2  -5   7        4.12        1.49      3.28 o
   3  -5   7        7.06        4.59      3.64 o
   4  -5   7       22.22       15.77      5.24 o
   5  -5   7        0.28        0.00      3.01 o
   6  -5   7        6.82        6.86      3.93 o
  -8  -4   7      221.60      167.24     22.05 o
  -7  -4   7       70.24       71.63     14.79 o
  -6  -4   7       56.19       62.31      5.65 o
  -5  -4   7      153.73      175.93      8.93 o
  -4  -4   7       30.53       33.62      4.19 o
  -3  -4   7        1.89        0.00      2.18 o
  -2  -4   7       42.57       40.51      4.28 o
  -1  -4   7      275.69      257.26      8.65 o
   0  -4   7       86.64       92.85      6.19 o
   1  -4   7      128.23      131.39      5.96 o
   2  -4   7        0.14        4.81      2.21 o
   3  -4   7      214.46      212.46      7.26 o
   4  -4   7       10.18        3.61      2.48 o
   5  -4   7        0.92        2.26      3.02 o
   6  -4   7        3.89        1.46      3.24 o
   7  -4   7       10.71        8.83      4.20 o
  -9  -3   7        0.45        3.84      5.09 o
  -8  -3   7       62.60       50.67      9.49 o
  -7  -3   7      149.97      156.73      8.23 o
  -6  -3   7        1.30        3.14      2.60 o
  -5  -3   7      213.78      206.99      8.31 o
  -4  -3   7      231.30      215.64     13.20 o
  -3  -3   7       62.73       59.75      4.88 o
  -2  -3   7      102.91      103.76      5.91 o
  -1  -3   7        0.33        3.75      2.15 o
   0  -3   7       89.00       96.13      4.87 o
   1  -3   7       62.77       51.53      4.58 o
   2  -3   7        1.68        0.90      2.13 o
   3  -3   7      764.12      880.16     14.68 o
   4  -3   7      222.95      242.45      9.39 o
   5  -3   7        1.60        1.96      2.04 o
   6  -3   7       12.39        8.00      3.41 o
   7  -3   7        4.20        1.20      3.04 o
   8  -3   7       19.22       23.59     13.34 o
  -9  -2   7        8.40       11.58      6.10 o
  -8  -2   7        1.46        0.00      2.59 o
  -7  -2   7      107.55      134.43      7.56 o
  -6  -2   7       38.88       44.30      4.85 o
  -5  -2   7      146.89      134.48      7.05 o
  -4  -2   7      156.54      163.04      7.11 o
  -3  -2   7       23.25       26.81      3.61 o
  -2  -2   7        3.54        5.55      2.15 o
  -1  -2   7      336.53      305.62      8.61 o
   0  -2   7        8.62        6.68      1.74 o
   1  -2   7       89.24      110.26      4.86 o
   2  -2   7        1.76        0.96      1.55 o
   3  -2   7        6.64        6.34      2.84 o
   4  -2   7     1035.74     1027.17     16.06 o
   5  -2   7      882.57      927.62     15.73 o
   6  -2   7        0.26        0.00      2.01 o
   7  -2   7        9.54        6.13      2.96 o
   8  -2   7        0.04        0.15      2.69 o
  -9  -1   7        9.90        4.47      3.34 o
  -8  -1   7       52.58       49.74      5.54 o
  -7  -1   7       18.34       22.47      4.01 o
  -6  -1   7      144.07      170.38      7.68 o
  -5  -1   7       57.74       55.26      4.82 o
  -4  -1   7      642.23      644.61     13.34 o
  -3  -1   7      687.63      741.78     14.00 o
  -2  -1   7        5.79        5.80      2.15 o
  -1  -1   7      780.79      777.84     11.69 o
   0  -1   7      501.93      462.74      8.84 o
   1  -1   7       38.54       30.13      2.86 o
   2  -1   7       16.08       14.25      2.30 o
   3  -1   7      108.93      107.54      4.99 o
   4  -1   7      184.54      228.24      6.94 o
   5  -1   7      277.74      299.15      9.81 o
   6  -1   7       86.40      103.24      6.05 o
   7  -1   7        2.22        0.00      2.04 o
   8  -1   7       68.15       68.96      5.17 o
   9  -1   7        0.06        0.00      2.72 o
  -9   0   7        4.47        0.00      3.08 o
  -8   0   7       77.15       52.76      5.58 o
  -7   0   7        9.41        6.32      2.84 o
  -6   0   7        4.11        5.70      2.46 o
  -5   0   7       51.86       62.40      4.88 o
  -4   0   7      176.19      179.99      6.82 o
  -3   0   7       70.53       89.03      5.06 o
  -2   0   7      482.36      582.76     11.59 o
  -1   0   7      404.59      356.67      8.11 o
   0   0   7     1001.21      910.95     12.62 o
   1   0   7     1264.38     1175.11     17.24 o
   2   0   7        9.54        7.37      1.81 o
   3   0   7        7.26        9.50      2.03 o
   4   0   7      168.40      156.94      5.58 o
   5   0   7      762.58      802.37     13.41 o
   6   0   7       19.48       17.89      2.90 o
   7   0   7       52.02       53.00      4.94 o
   8   0   7      164.13      152.93      6.85 o
   9   0   7       63.54       57.53      6.67 o
  -9   1   7        0.03        0.73      3.79 o
  -8   1   7       51.37       42.88      7.16 o
  -7   1   7      433.32      381.41     11.26 o
  -6   1   7       15.89       12.61      3.50 o
  -5   1   7       30.01       31.64      3.88 o
  -4   1   7       63.58       80.92      4.99 o
  -3   1   7      132.79      149.78      5.88 o
  -2   1   7      131.72      136.49      3.99 o
  -1   1   7      271.49      293.90      6.29 o
   0   1   7     1016.53     1062.34     13.59 o
   1   1   7     1242.49     1208.66     15.08 o
   2   1   7      267.98      255.91      6.33 o
   3   1   7       17.69       23.38      3.00 o
   4   1   7      101.43      101.55      4.63 o
   5   1   7      272.13      279.98      7.31 o
   6   1   7      104.35      124.25      5.52 o
   7   1   7       42.26       37.69      4.34 o
   8   1   7       45.24       57.12      6.34 o
   9   1   7      236.66      237.13     11.31 o
  10   1   7       71.98       78.77      8.01 o
  -9   2   7        2.84        0.00      3.75 o
  -8   2   7       53.11       50.40      7.35 o
  -7   2   7      506.39      499.99     36.54 o
  -6   2   7      291.34      300.75      9.38 o
  -5   2   7       20.03       16.90      2.96 o
  -4   2   7        2.49        2.89      2.23 o
  -3   2   7      199.19      205.52      6.54 o
  -2   2   7      180.94      179.11      4.69 o
  -1   2   7      409.97      440.21      7.76 o
   0   2   7       37.24       32.89      3.51 o
   1   2   7       46.88       24.81      3.35 o
   2   2   7     2267.47     2323.86     23.45 o
   3   2   7       40.92       41.05      3.01 o
   4   2   7      646.22      712.04     11.24 o
   5   2   7       84.31       85.86      4.43 o
   6   2   7       59.24       63.70      5.97 o
   7   2   7       92.15       90.27      7.22 o
   8   2   7        3.37        0.07      2.51 o
   9   2   7       46.77       60.36     12.13 o
  10   2   7      108.69      119.85      9.39 o
  -9   3   7       29.59       41.82      7.34 o
  -8   3   7      131.15      103.44     10.48 o
  -7   3   7      107.96      109.03      9.38 o
  -6   3   7     1018.17     1068.47     26.00 o
  -5   3   7      308.56      322.22     11.50 o
  -4   3   7        6.49        5.56      1.92 o
  -2   3   7       60.33       72.87      3.71 o
  -1   3   7      245.88      219.73      5.34 o
   0   3   7      373.31      520.05     10.47 o
   1   3   7      122.20      145.36      4.48 o
   2   3   7      325.70      356.08      7.08 o
   3   3   7      211.90      207.71      8.53 o
   4   3   7      307.76      309.89      6.95 o
   5   3   7     1017.85     1047.25     14.36 o
   6   3   7      302.16      284.68      8.54 o
   7   3   7        0.14        2.14      2.51 o
   8   3   7       27.93       21.14      6.61 o
   9   3   7       31.00       26.58      6.17 o
  10   3   7       62.74       88.19     10.40 o
  -9   4   7        3.48        1.60      4.64 o
  -8   4   7       31.92       25.48      5.93 o
  -7   4   7       45.12       41.54      8.91 o
  -6   4   7       15.53        8.78      5.14 o
  -5   4   7      345.79      358.59     13.91 o
  -4   4   7       12.91       21.91      3.35 o
  -3   4   7      304.56      337.53      7.05 o
  -2   4   7      110.99      127.97      6.70 o
  -1   4   7       59.80       56.47      4.77 o
   0   4   7      814.67      658.43     10.28 o
   1   4   7      573.74      464.40      9.59 o
   2   4   7      850.52     1104.50     23.25 o
   3   4   7      230.67      300.27      7.52 o
   4   4   7       16.92       16.06      2.40 o
   5   4   7      671.13      653.07     12.36 o
   6   4   7     1296.90     1311.27     41.61 o
   7   4   7      158.54      183.57      9.42 o
   8   4   7        1.63        1.65      2.76 o
   9   4   7        2.06        0.58      2.74 o
  10   4   7       41.93       55.38      6.98 o
  -8   5   7        0.06        0.00      5.01 o
  -7   5   7       17.85       24.82      5.44 o
  -6   5   7        6.99       11.93      4.22 o
  -5   5   7      621.47      660.21     26.46 o
  -4   5   7        5.00        3.13      4.52 o
  -3   5   7       53.76       55.87      4.48 o
  -2   5   7      688.25      763.45     12.37 o
  -1   5   7      150.38      179.15      5.51 o
   0   5   7      162.73      171.42      6.21 o
   1   5   7     1036.00      928.44     16.16 o
   2   5   7      407.26      393.81      8.35 o
   3   5   7      290.25      279.48      7.10 o
   4   5   7      127.55      131.71      5.83 o
   5   5   7       46.40       57.51      5.52 o
   6   5   7      669.85      719.22     19.35 o
   7   5   7      571.69      620.72     16.99 o
   8   5   7       77.00       72.13      7.22 o
   9   5   7       52.21       54.96      8.71 o
  10   5   7        0.11        0.00      3.32 o
  -8   6   7       14.31       22.26      6.01 o
  -7   6   7       36.76       21.22      5.70 o
  -6   6   7      132.52      105.79      9.47 o
  -5   6   7       98.64       91.71      8.37 o
  -4   6   7       19.47       15.31      4.85 o
  -3   6   7        3.11        2.99      2.26 o
  -2   6   7      742.29      790.75     18.83 o
  -1   6   7     1832.54     1970.03     23.03 o
   0   6   7      268.67      316.17      7.37 o
   1   6   7      131.05      138.78      5.68 o
   2   6   7      433.55      422.64      8.77 o
   3   6   7       46.69       46.51      3.27 o
   4   6   7      308.59      294.82      9.86 o
   5   6   7        1.64        1.41      2.25 o
   6   6   7        0.28        1.37      2.62 o
   7   6   7        8.32        6.86      3.44 o
   8   6   7      192.43      191.86     16.36 o
   9   6   7      106.94       92.60      8.49 o
  10   6   7       45.27       42.22      6.58 o
  -8   7   7       23.37       22.88      9.27 o
  -7   7   7        0.95        0.00      4.13 o
  -6   7   7      181.82      231.70     12.82 o
  -5   7   7       94.23       91.93      8.84 o
  -4   7   7        2.27        5.10      2.75 o
  -3   7   7       45.37       59.51      5.30 o
  -2   7   7       75.84       93.88      6.59 o
  -1   7   7      322.23      345.66     12.05 o
   0   7   7     1036.66     1038.92     14.95 o
   1   7   7       43.19       43.38      2.84 o
   2   7   7      576.16      599.19     12.37 o
   3   7   7      566.40      557.36     13.27 o
   4   7   7       27.61       25.52      3.92 o
   5   7   7        0.81        0.00      2.14 o
   6   7   7      186.07      163.98      9.06 o
   7   7   7      422.71      472.91     15.14 o
   8   7   7      308.62      313.89     15.41 o
   9   7   7        4.91        1.34      4.56 o
  10   7   7       16.98       24.92      5.73 o
  -7   8   7        3.31        2.05      4.61 o
  -6   8   7       25.01       30.99     10.63 o
  -5   8   7      375.03      400.90     22.73 o
  -4   8   7       17.62       14.04      6.37 o
  -3   8   7       67.05       73.58      5.89 o
  -2   8   7        2.15        1.44      2.77 o
  -1   8   7       26.93       20.47      3.79 o
   0   8   7      518.65      576.48     22.71 o
   1   8   7      128.04      119.67      5.56 o
   2   8   7      280.38      295.25      9.19 o
   3   8   7       27.45       24.32      3.58 o
   4   8   7      538.23      490.45     13.52 o
   5   8   7      156.74      160.33     10.05 o
   6   8   7      328.76      318.69     14.61 o
   7   8   7       13.84       19.58      4.41 o
   8   8   7      197.35      201.65     11.44 o
   9   8   7        5.86        3.23      3.60 o
  10   8   7        3.97        5.74      3.91 o
  -6   9   7        0.05        0.00      4.96 o
  -5   9   7      182.67      188.03     14.76 o
  -4   9   7      180.88      216.80      9.58 o
  -3   9   7       27.94       34.55      4.70 o
  -2   9   7       41.11       31.05      6.50 o
  -1   9   7        4.24        0.00      2.11 o
   0   9   7      267.08      253.80     14.82 o
   1   9   7      381.14      373.07     22.05 o
   2   9   7        3.81        0.00      4.98 o
   3   9   7       64.10       75.39      9.51 o
   4   9   7      859.31      847.99     18.76 o
   5   9   7        7.03        8.73      3.58 o
   6   9   7      141.82      153.43      9.25 o
   7   9   7      164.86      188.03     10.76 o
   8   9   7        0.22        0.00      3.09 o
   9   9   7        6.49        3.52      3.83 o
  10   9   7        2.51        1.06      4.71 o
  -6  10   7        0.96        4.94      7.31 o
  -5  10   7        3.35        9.19      3.66 o
  -4  10   7      241.48      264.36     13.33 o
  -3  10   7      107.53      126.85      7.97 o
  -2  10   7        3.60        4.34      2.71 o
  -1  10   7      136.35      130.50      7.49 o
   0  10   7        2.34        7.29      3.49 o
   1  10   7       91.58       86.84     13.19 o
   2  10   7        6.17       13.19      6.45 o
   3  10   7       94.18       97.34      8.48 o
   4  10   7      470.34      458.80     13.72 o
   5  10   7       50.87       41.12      5.89 o
   6  10   7       12.18       11.17      3.79 o
   7  10   7      121.59      132.74      9.55 o
   8  10   7       79.23       73.27      8.27 o
   9  10   7       10.00       10.01      4.86 o
  -5  11   7       11.24        6.82      3.85 o
  -4  11   7        0.47        0.00      2.60 o
  -3  11   7       68.85       67.45      6.69 o
  -2  11   7        0.14        0.00      4.85 o
  -1  11   7       37.27       27.23      5.69 o
   0  11   7      337.04      297.13     22.13 o
   1  11   7        9.71       11.19      7.39 o
   2  11   7       24.45       17.72      7.61 o
   3  11   7       47.42       39.24     10.29 o
   4  11   7      182.75      206.06     19.86 o
   5  11   7      215.76      219.11     10.32 o
   6  11   7        8.95        4.07      4.02 o
   7  11   7       10.53        6.77      3.97 o
   8  11   7       32.04       34.57      6.00 o
   9  11   7       27.27       16.99      6.84 o
  -3  12   7       58.97       37.28      5.79 o
  -2  12   7        0.70        1.52      3.68 o
  -1  12   7        0.00        0.00      3.35 o
   0  12   7      118.46      127.62     17.30 o
   1  12   7      200.79      184.09     19.86 o
   2  12   7        2.62        9.08      7.58 o
   3  12   7       90.44       89.25     15.04 o
   4  12   7       62.48       72.03     14.06 o
   5  12   7       20.44       21.37      8.93 o
   6  12   7        9.88        7.99      3.78 o
   7  12   7        3.97       10.75      4.26 o
   8  12   7       27.03       17.95      5.76 o
  -2  13   7        2.34        0.00      7.39 o
  -1  13   7       11.46       10.55      9.12 o
   0  13   7       42.54       33.62     10.86 o
   1  13   7      114.33      117.67     17.41 o
   2  13   7       55.57       48.58     12.51 o
   3  13   7        0.65        0.00      6.29 o
   4  13   7        6.06        2.83      6.03 o
   5  13   7        2.81        0.00      6.67 o
   6  13   7       14.49       11.04      8.33 o
  -4  -7   8       23.28       13.45      7.52 o
  -3  -7   8       27.24       22.05      4.25 o
  -2  -7   8        1.05        3.82      3.16 o
  -1  -7   8        6.46        8.55      3.53 o
   0  -7   8        0.09        0.00      3.23 o
   1  -7   8        4.31        0.44      9.03 o
   2  -7   8       13.19        2.22      6.78 o
  -6  -6   8       54.07       90.91     18.21 o
  -5  -6   8       27.98       30.36      8.80 o
  -4  -6   8       35.25       27.40      6.64 o
  -3  -6   8      190.36      169.87      9.77 o
  -2  -6   8       49.90       45.98      5.31 o
  -1  -6   8       34.41       34.89      4.77 o
   0  -6   8       29.66       30.97      4.55 o
   1  -6   8        2.03        5.78      3.04 o
   2  -6   8        5.34        4.43      3.28 o
   3  -6   8      141.48       98.37     16.85 o
   4  -6   8      101.89      118.35     14.74 o
  -7  -5   8        6.75        0.00      6.67 o
  -6  -5   8        1.17        0.00      6.20 o
  -5  -5   8       44.53       53.57      5.79 o
  -4  -5   8        2.41        5.25      2.95 o
  -3  -5   8       74.83       72.11      6.08 o
  -2  -5   8      171.46      161.66     11.55 o
  -1  -5   8      177.31      181.84      8.55 o
   0  -5   8       22.49       27.97      4.48 o
   1  -5   8      126.18      134.21      7.51 o
   2  -5   8       26.97       23.68      3.55 o
   3  -5   8       66.05       45.78      5.18 o
   4  -5   8       76.70       56.76      6.73 o
   5  -5   8        0.26        2.34      7.54 o
  -8  -4   8        2.62        0.00      6.48 o
  -7  -4   8      113.27      101.69     21.43 o
  -6  -4   8       64.27       57.57      9.09 o
  -5  -4   8        1.55        1.73      2.67 o
  -4  -4   8        4.01        4.54      2.68 o
  -3  -4   8       65.08       70.22      8.57 o
  -2  -4   8       35.33       38.92      4.93 o
  -1  -4   8      500.16      519.87     16.61 o
   0  -4   8        3.77        3.73      2.61 o
   1  -4   8       94.23       79.58      5.24 o
   2  -4   8       95.14       94.16      6.33 o
   3  -4   8        4.68        9.54      2.67 o
   4  -4   8        0.47        0.00      2.12 o
   5  -4   8        0.40        0.00      2.44 o
   6  -4   8       27.91       22.59      6.30 o
  -8  -3   8        6.28        0.00      4.68 o
  -7  -3   8       52.02       48.95      5.40 o
  -6  -3   8      234.54      226.13     12.17 o
  -5  -3   8      105.28      122.00      7.26 o
  -4  -3   8        0.51        0.00      2.36 o
  -3  -3   8       17.87       11.21      2.94 o
  -2  -3   8        6.44        5.50      2.44 o
  -1  -3   8      787.35      792.28     16.34 o
   0  -3   8      102.46      112.11      6.40 o
   1  -3   8       70.61       68.47      4.64 o
   2  -3   8      170.03      152.79      6.38 o
   3  -3   8       10.04        6.04      2.33 o
   4  -3   8       18.25       27.39      3.62 o
   5  -3   8        4.20        3.78      2.45 o
   6  -3   8        6.48       12.75      3.91 o
   7  -3   8       11.67        8.77      4.22 o
  -8  -2   8        4.31        1.20      2.73 o
  -7  -2   8        0.00        2.05      2.86 o
  -6  -2   8      311.24      354.07     11.34 o
  -5  -2   8      168.46      198.26     12.58 o
  -4  -2   8       64.92       75.64      5.62 o
  -3  -2   8        0.43        0.03      1.85 o
  -2  -2   8      125.43      140.48      6.79 o
  -1  -2   8      441.99      411.56     10.68 o
   0  -2   8      115.77      108.98      5.11 o
   1  -2   8       50.24       50.49      3.90 o
   2  -2   8      245.42      262.63      7.68 o
   3  -2   8     1051.73     1022.40     16.27 o
   4  -2   8      102.68       96.02      5.55 o
   5  -2   8       85.38       99.03      5.92 o
   6  -2   8       18.87       17.45      4.13 o
   7  -2   8        0.08        0.11      2.97 o
   8  -2   8       12.56        0.00     12.42 o
  -9  -1   8        4.94       14.63      5.69 o
  -8  -1   8       10.80       14.37      5.80 o
  -7  -1   8       65.97       49.31      5.33 o
  -6  -1   8      468.02      487.51     17.92 o
  -5  -1   8      523.60      592.83     13.90 o
  -4  -1   8      228.65      254.82      8.78 o
  -3  -1   8       82.66       93.06      8.68 o
  -2  -1   8      252.19      263.74      8.38 o
  -1  -1   8      110.12      106.19      5.75 o
   0  -1   8      264.82      210.20      6.24 o
   1  -1   8       30.63       22.73      2.81 o
   2  -1   8       20.24       15.64      2.47 o
   3  -1   8        7.58        6.99      2.21 o
   4  -1   8      440.76      410.19     12.61 o
   5  -1   8       67.35       62.54      4.78 o
   6  -1   8      277.58      306.30      9.09 o
   7  -1   8        1.54        1.28      2.31 o
   8  -1   8        0.03        5.30      2.47 o
  -9   0   8       46.68       61.54     13.68 o
  -8   0   8       30.85       24.55      4.39 o
  -7   0   8      113.73       97.48      6.84 o
  -6   0   8        9.40        9.06      3.14 o
  -5   0   8      100.13      114.86      6.62 o
  -4   0   8      856.89      901.41     16.67 o
  -3   0   8      167.36      185.65      7.93 o
  -2   0   8      279.27      290.35      8.57 o
  -1   0   8      745.38      754.25     11.72 o
   0   0   8      112.30      129.92      4.91 o
   1   0   8      167.64      147.20      5.24 o
   2   0   8       46.59       46.13      3.54 o
   3   0   8      193.96      183.50      6.17 o
   4   0   8        1.02        0.56      2.87 o
   5   0   8       40.30       49.73      5.03 o
   6   0   8      247.32      238.51      7.78 o
   7   0   8       66.45       67.87      6.85 o
   8   0   8       38.22       33.28      3.95 o
   9   0   8        2.31        6.32      3.88 o
  -9   1   8       86.15       91.57      9.93 o
  -8   1   8       60.95       72.79      8.47 o
  -7   1   8       24.64       16.83      3.54 o
  -6   1   8       11.78       14.97      3.26 o
  -5   1   8        0.11        0.00      2.02 o
  -4   1   8       68.09       60.16      5.23 o
  -3   1   8      333.37      331.52      9.12 o
  -2   1   8       30.31       39.67      3.90 o
  -1   1   8     1340.34     1380.75     24.24 o
   0   1   8     1476.64     1490.79     17.85 o
   1   1   8       33.86       30.70      3.16 o
   2   1   8        4.04        3.94      1.60 o
   3   1   8       15.81       12.61      3.11 o
   4   1   8      253.20      254.93      7.13 o
   5   1   8      128.00      128.63      5.75 o
   6   1   8      162.05      150.55      6.42 o
   7   1   8       67.33       63.36      4.70 o
   8   1   8      241.79      250.13     11.27 o
   9   1   8        5.49        3.86      3.30 o
  -9   2   8      106.67      111.21     10.81 o
  -8   2   8       66.83       69.02     13.49 o
  -7   2   8        1.53        1.55      3.53 o
  -6   2   8       44.10       50.05      7.42 o
  -5   2   8      197.05      209.75      8.47 o
  -4   2   8      138.51      134.71      6.43 o
  -3   2   8        8.23        9.08      2.79 o
  -2   2   8       46.86       59.83      4.20 o
  -1   2   8      464.11      445.84      8.33 o
   0   2   8     3519.49     3625.61     33.50 o
   1   2   8      717.20      736.56     11.46 o
   2   2   8      214.20      227.86      6.26 o
   3   2   8      110.13      119.42      4.75 o
   4   2   8       35.00       37.63      3.19 o
   5   2   8      304.96      309.70      8.68 o
   6   2   8        3.84        1.97      1.77 o
   7   2   8        4.32        0.00      3.25 o
   8   2   8      190.54      166.34      9.92 o
   9   2   8      146.27      118.39     21.54 o
  10   2   8        1.35        2.22      7.95 o
  -9   3   8       12.72        8.06      5.15 o
  -8   3   8      223.18      201.14     13.13 o
  -7   3   8      295.97      289.59     14.13 o
  -6   3   8       69.25       97.96      8.85 o
  -4   3   8      526.63      524.64     15.96 o
  -3   3   8       97.83       95.80      5.20 o
  -2   3   8       44.45       51.83      3.13 o
  -1   3   8      197.95      148.37      6.73 o
   0   3   8      962.13      871.48     12.36 o
   1   3   8        4.19       21.21      2.35 o
   2   3   8     1140.63     1125.68     20.31 o
   3   3   8      519.97      538.40      9.64 o
   4   3   8      224.58      204.76      6.09 o
   5   3   8        2.13        0.16      1.47 o
   6   3   8      109.26      112.60      5.96 o
   7   3   8        0.13        0.83      2.62 o
   8   3   8       11.38       10.59      4.13 o
   9   3   8       53.49       45.36      6.04 o
  10   3   8        2.53        7.35      4.11 o
  -8   4   8       40.08       45.06      9.33 o
  -7   4   8        0.68        3.57      3.83 o
  -6   4   8      230.74      211.57     16.83 o
  -5   4   8       35.86       46.79      9.20 o
  -4   4   8     1191.78     1181.16     21.36 o
  -3   4   8      338.00      364.31      9.03 o
  -2   4   8        2.69        1.39      1.83 o
  -1   4   8        4.01        6.25      1.60 o
   0   4   8      998.88     1038.80     13.68 o
   1   4   8      293.17      222.13      5.80 o
   2   4   8      877.94      814.46     11.85 o
   3   4   8       24.22       23.56      2.49 o
   4   4   8      868.08      882.30     12.89 o
   5   4   8      359.88      367.45     14.27 o
   6   4   8       11.24        7.40      2.93 o
   7   4   8       88.06       96.25      9.53 o
   8   4   8        5.47        1.21      2.69 o
   9   4   8       56.70       51.17      7.17 o
  10   4   8       10.89        9.84      4.16 o
  -8   5   8       29.34        7.42      5.16 o
  -7   5   8        3.44        0.00      3.18 o
  -6   5   8        0.91        1.33      3.32 o
  -5   5   8      151.31      131.58     10.25 o
  -4   5   8     1867.80     1981.95     37.07 o
  -3   5   8       81.72       97.91      7.60 o
  -2   5   8      330.26      364.45      8.91 o
  -1   5   8       24.49       25.40      2.82 o
   0   5   8      195.21      240.09      6.65 o
   1   5   8       57.59       50.04      3.14 o
   2   5   8      377.44      342.11     13.06 o
   3   5   8      163.83      165.03      5.03 o
   4   5   8      343.48      335.73      8.62 o
   5   5   8      661.74      629.52     15.92 o
   6   5   8      153.70      158.24      8.77 o
   7   5   8        5.21        8.84      8.35 o
   8   5   8       45.86       34.40      6.11 o
   9   5   8        0.59        0.00      3.05 o
  10   5   8       52.82       42.94      6.63 o
  -8   6   8       24.20       32.16      7.13 o
  -7   6   8       48.51       58.27      8.15 o
  -6   6   8       19.48       28.28      5.53 o
  -5   6   8      315.70      325.65     14.22 o
  -4   6   8      820.77      846.29     22.48 o
  -3   6   8       84.52       99.15      9.59 o
  -2   6   8      681.52      677.98     14.67 o
  -1   6   8       69.87       65.29      5.90 o
   0   6   8      613.96      640.53     11.56 o
   1   6   8      278.42      244.37     14.41 o
   2   6   8      116.97      114.29      4.28 o
   3   6   8      241.26      263.41      7.84 o
   4   6   8        4.46        1.69      2.05 o
   5   6   8      146.19      131.71      9.74 o
   6   6   8      140.76      137.97      8.32 o
   7   6   8        1.04        3.82      3.08 o
   8   6   8       36.23       30.77      7.42 o
   9   6   8      152.78      125.67     14.07 o
  10   6   8       10.68       10.20      4.76 o
  -7   7   8       63.75       67.63     24.84 o
  -6   7   8        4.86        1.43      4.24 o
  -5   7   8      197.78      236.17     12.35 o
  -4   7   8        3.62        3.13      4.90 o
  -3   7   8       31.51       54.28      6.29 o
  -2   7   8      359.34      399.92     11.38 o
  -1   7   8      119.95      126.76     10.94 o
   0   7   8      493.16      587.62     11.22 o
   1   7   8     1284.99     1273.84     15.53 o
   2   7   8      738.77      749.06     12.81 o
   3   7   8        0.37        1.68      2.13 o
   4   7   8      285.92      231.07      9.14 o
   5   7   8      375.52      384.22     12.52 o
   6   7   8       95.61       96.33      7.44 o
   7   7   8       72.79       60.89      6.81 o
   8   7   8       10.03        4.99      3.68 o
   9   7   8      278.74      218.90     12.15 o
  10   7   8        9.02        9.37      4.32 o
  -7   8   8      119.31      124.77     18.85 o
  -6   8   8       26.91       21.24      5.76 o
  -5   8   8        5.47        5.49      3.94 o
  -4   8   8       25.21       28.26      8.74 o
  -3   8   8       53.92       53.06      6.31 o
  -2   8   8      124.03      121.15      8.76 o
  -1   8   8       87.72       70.29      5.51 o
   0   8   8       83.03       70.21      5.16 o
   1   8   8     1058.46     1181.46     20.76 o
   2   8   8      705.80      673.58     14.73 o
   3   8   8       18.31       17.64      4.33 o
   4   8   8        5.44       10.76      3.23 o
   5   8   8       13.78       13.61      3.63 o
   6   8   8      497.03      483.17     15.08 o
   7   8   8      208.39      217.09     10.79 o
   8   8   8       48.83       53.14     11.74 o
   9   8   8       74.99       62.50      7.84 o
  10   8   8       55.89       45.79      8.13 o
  -6   9   8       71.82       81.68      9.97 o
  -5   9   8       81.79       83.20      9.11 o
  -4   9   8       42.48       42.93      8.85 o
  -3   9   8       14.06       26.61      4.32 o
  -2   9   8        0.80        0.00      2.27 o
  -1   9   8       62.49       83.93      6.16 o
   0   9   8       58.21       66.28      6.75 o
   1   9   8      246.02      255.40     18.54 o
   2   9   8      438.75      496.85     26.27 o
   3   9   8       17.49       26.65      5.31 o
   4   9   8      260.11      270.53     10.36 o
   5   9   8      742.55      675.35     23.81 o
   6   9   8       41.04       40.33      5.63 o
   7   9   8       60.05       68.22      7.46 o
   8   9   8       18.01       15.80      4.83 o
   9   9   8        7.56        0.00      3.30 o
  -5  10   8       67.17       59.74      8.63 o
  -4  10   8       12.12        2.95      3.36 o
  -3  10   8      106.03      116.05      8.00 o
  -2  10   8      189.42      196.56      9.24 o
  -1  10   8        4.37        1.48      2.62 o
   0  10   8       25.36       22.16      7.99 o
   1  10   8       38.15       47.49     10.70 o
   2  10   8      243.31      260.87     19.64 o
   3  10   8       75.62      109.91     15.04 o
   4  10   8      404.94      481.07     14.18 o
   5  10   8      181.02      165.15      9.42 o
   6  10   8       92.17       74.87      7.36 o
   7  10   8        7.86        7.33      3.85 o
   8  10   8        7.54        9.11      5.88 o
   9  10   8       13.26       16.73      5.34 o
  -4  11   8       45.21       41.29     10.17 o
  -3  11   8       27.87       44.48      5.76 o
  -2  11   8      190.41      222.50     10.13 o
  -1  11   8       47.94       40.90     11.75 o
   0  11   8        4.61        0.00      4.98 o
   1  11   8        5.92       12.97      7.46 o
   2  11   8       12.34        0.00      5.77 o
   3  11   8      146.30      127.74     16.81 o
   4  11   8      175.53      162.15     18.32 o
   5  11   8        6.63        4.44      3.22 o
   6  11   8      153.47      159.15     10.13 o
   7  11   8       35.93       34.25     11.40 o
   8  11   8       14.06       19.01      5.11 o
  -3  12   8        8.62        6.39      3.77 o
  -2  12   8       72.69       70.02      6.81 o
  -1  12   8       32.61       28.34      9.76 o
   0  12   8       30.56       26.54      9.69 o
   1  12   8       67.76       89.22     15.04 o
   2  12   8      226.29      276.17     22.80 o
   3  12   8        0.14        2.11      6.75 o
   4  12   8       12.42        5.28      6.78 o
   5  12   8       14.06        8.52      6.48 o
   6  12   8       78.42       91.75      8.38 o
   7  12   8       58.70       81.55     10.37 o
   8  12   8       25.20       25.17      7.85 o
  -2  13   8        3.00        0.00      6.71 o
  -1  13   8        5.24        2.56      9.23 o
   0  13   8      105.10       82.47     15.30 o
   1  13   8        0.58        1.62      6.11 o
   2  13   8       67.78       96.98     16.85 o
   3  13   8       43.09       36.52     11.27 o
   4  13   8        8.70        3.17      7.09 o
   5  13   8        6.02        2.56      7.69 o
   6  13   8       11.61       13.12      8.71 o
  -4  -6   9       72.33       93.49     10.89 o
  -3  -6   9        0.32        3.45      3.89 o
  -2  -6   9        5.34        1.44      3.35 o
  -1  -6   9        6.32        7.05      3.46 o
   0  -6   9       18.84       14.19      3.87 o
   1  -6   9        2.39        1.19      3.25 o
   2  -6   9        0.31        0.00      4.81 o
  -6  -5   9       19.28       10.52      9.88 o
  -5  -5   9        5.00        6.18      3.48 o
  -4  -5   9      120.52      107.06      7.55 o
  -3  -5   9      125.45      114.47      7.68 o
  -2  -5   9        0.84        0.00      2.47 o
  -1  -5   9      167.23      172.15     10.07 o
   0  -5   9        3.73        5.66      3.98 o
   1  -5   9        1.73        1.97      3.59 o
   2  -5   9        1.18        1.04      2.75 o
   3  -5   9        0.01        1.91      3.04 o
   4  -5   9      114.28      118.47     11.61 o
  -7  -4   9        7.38       14.21      9.42 o
  -6  -4   9       16.83        8.91      3.38 o
  -5  -4   9       10.10       11.72      3.48 o
  -4  -4   9       21.29       15.38      3.64 o
  -3  -4   9       27.75       18.05      3.87 o
  -2  -4   9       17.66       11.08      3.45 o
  -1  -4   9       29.17       42.50      5.05 o
   0  -4   9      170.77      173.38      8.52 o
   1  -4   9       27.10       33.34      4.45 o
   2  -4   9        4.34        2.13      2.78 o
   3  -4   9        1.45        0.50      3.26 o
   4  -4   9       65.22       79.30      5.92 o
   5  -4   9       35.96       40.23      6.30 o
  -7  -3   9       90.63       87.95      7.42 o
  -6  -3   9        1.34        2.20      3.13 o
  -5  -3   9        9.64       11.57      3.38 o
  -4  -3   9        6.71        3.66      2.93 o
  -3  -3   9       40.67       40.70      4.86 o
  -2  -3   9        1.70        0.00      2.41 o
  -1  -3   9       11.46       15.62      3.47 o
   0  -3   9      373.68      402.43     12.48 o
   1  -3   9      214.46      224.94      7.67 o
   2  -3   9        0.99        0.00      2.08 o
   3  -3   9        2.65        0.00      1.99 o
   4  -3   9       11.86        5.79      2.48 o
   5  -3   9       35.83       33.71      4.23 o
   6  -3   9       42.91       39.71      6.30 o
  -8  -2   9        8.82        4.41      3.58 o
  -7  -2   9      110.60      101.36      7.57 o
  -6  -2   9       23.46       16.58      4.04 o
  -5  -2   9        7.59        8.62      3.23 o
  -4  -2   9       84.63       97.30      6.69 o
  -3  -2   9       17.68       18.34      3.50 o
  -2  -2   9        3.03        4.25      2.31 o
  -1  -2   9        0.21        1.41      2.81 o
   0  -2   9      541.48      571.04     13.38 o
   1  -2   9      817.55      939.44     15.52 o
   2  -2   9      386.25      421.73     10.19 o
   3  -2   9       54.70       37.44      3.89 o
   4  -2   9       48.87       29.77      3.81 o
   5  -2   9       16.59       11.08      3.01 o
   6  -2   9       25.55       33.42      4.16 o
   7  -2   9        0.75        0.00      2.82 o
  -8  -1   9        3.57        2.13      3.12 o
  -7  -1   9       59.66       40.33      5.24 o
  -6  -1   9       72.11       59.79      5.82 o
  -5  -1   9       18.18       13.68      3.55 o
  -4  -1   9       90.67       91.76      6.36 o
  -3  -1   9      198.70      195.29      8.11 o
  -2  -1   9        0.25        0.53      2.17 o
  -1  -1   9       23.40       26.53      3.54 o
   0  -1   9        0.34        2.12      2.12 o
   1  -1   9      200.08      179.84      6.46 o
   2  -1   9      682.63      611.62     12.10 o
   3  -1   9      565.04      556.01     11.79 o
   4  -1   9       81.88       96.42      5.77 o
   5  -1   9      141.27      145.60      9.69 o
   6  -1   9        0.83        0.00      2.12 o
   7  -1   9        4.90        1.86      2.46 o
   8  -1   9        6.98        9.78      4.03 o
  -8   0   9        4.03        7.31      3.59 o
  -7   0   9        0.12        0.16      2.82 o
  -6   0   9      399.67      390.83     12.01 o
  -5   0   9      182.33      162.87      9.07 o
  -4   0   9       65.58       65.43      5.45 o
  -3   0   9      268.28      261.97      8.80 o
  -2   0   9      126.18      116.35      6.29 o
  -1   0   9       57.15       63.30      4.82 o
   0   0   9      189.01      214.70      6.44 o
   1   0   9      112.98      110.91      5.13 o
   2   0   9        0.48        1.65      1.75 o
   3   0   9       14.86        7.82      2.26 o
   4   0   9        9.23        6.59      2.50 o
   5   0   9      371.59      432.13     10.64 o
   6   0   9      113.23      140.81      6.85 o
   7   0   9        5.19        2.47      2.44 o
   8   0   9        3.54        2.35      2.45 o
  -8   1   9        0.23        0.00      3.95 o
  -7   1   9       13.61       10.11      3.56 o
  -6   1   9        8.23        2.91      2.73 o
  -5   1   9       73.24       95.69      6.41 o
  -4   1   9       31.21       42.05      4.48 o
  -3   1   9      138.24      144.88      6.87 o
  -2   1   9      740.18      686.31     13.87 o
  -1   1   9       72.02       82.92      5.18 o
   0   1   9      378.54      376.49     20.07 o
   1   1   9       76.89       81.89      4.46 o
   2   1   9        2.71        5.57      1.79 o
   3   1   9      217.01      209.80      6.72 o
   4   1   9       15.82       20.80      2.95 o
   5   1   9       99.81      104.27      5.57 o
   6   1   9      366.81      380.05      9.95 o
   7   1   9       81.42      104.03      6.18 o
   8   1   9        2.13        0.00      4.50 o
   9   1   9       17.08       16.76      5.89 o
  -8   2   9        1.64        0.00      4.77 o
  -7   2   9       28.57       13.59      5.24 o
  -6   2   9       13.13        8.08      2.99 o
  -5   2   9       39.62       45.20      4.70 o
  -4   2   9       40.66       47.28      5.12 o
  -3   2   9        2.32        0.21      1.88 o
  -2   2   9      559.12      623.24     12.82 o
  -1   2   9      601.02      610.60     12.48 o
   0   2   9       31.59       28.72      3.50 o
   1   2   9      313.22      282.17      7.23 o
   2   2   9      756.52      725.01     12.22 o
   3   2   9       43.30       48.85      3.67 o
   4   2   9       25.91       28.33      3.16 o
   5   2   9       98.54      105.18      5.40 o
   6   2   9      221.94      242.27      7.67 o
   7   2   9      369.46      362.00     16.97 o
   8   2   9       48.82       52.98      6.65 o
   9   2   9       15.42        7.27      6.26 o
  -8   3   9        0.31        0.04      3.77 o
  -7   3   9        8.80        1.18      3.55 o
  -6   3   9       59.94       51.49     10.37 o
  -5   3   9       80.80       56.40      5.05 o
  -4   3   9      353.03      364.77     11.48 o
  -3   3   9        0.43        0.78      1.90 o
  -2   3   9       25.48       29.49      3.38 o
  -1   3   9      107.41      122.31      5.26 o
   0   3   9      126.14      157.57      5.80 o
   1   3   9      322.83      287.09      7.16 o
   2   3   9     1405.69     1442.35     18.24 o
   3   3   9      598.15      541.52     10.25 o
   4   3   9       21.60       18.09      2.55 o
   5   3   9        4.37        2.10      1.86 o
   6   3   9       37.73       34.93      5.28 o
   7   3   9      107.61      129.44      8.92 o
   8   3   9       51.54       68.58      7.48 o
   9   3   9        2.11        3.98      3.63 o
  -8   4   9      136.72      166.87     34.81 o
  -7   4   9        6.33        7.70      4.36 o
  -6   4   9       96.57       79.79      8.55 o
  -5   4   9      302.90      284.92     13.32 o
  -4   4   9      115.29      113.02      8.64 o
  -3   4   9        6.54        3.72      2.74 o
  -2   4   9       67.79       63.92      4.43 o
  -1   4   9      331.44      329.87     10.21 o
   0   4   9       46.15       53.10      3.47 o
   1   4   9       23.45       21.40      2.51 o
   2   4   9      795.79      761.99     12.07 o
   3   4   9     1160.40     1173.92     15.92 o
   4   4   9      261.60      280.37     12.77 o
   5   4   9       93.12      105.76      5.79 o
   6   4   9        2.34        4.12      2.74 o
   7   4   9       35.30       30.10      5.13 o
   8   4   9        9.73       13.04      4.28 o
   9   4   9       14.73       23.21      5.20 o
  10   4   9       81.04       57.52      9.55 o
  -8   5   9       21.13        1.66      4.74 o
  -7   5   9        0.48        1.29      3.52 o
  -6   5   9       46.04       35.99      6.22 o
  -5   5   9      586.14      547.97     27.03 o
  -4   5   9       48.89       42.33      6.67 o
  -3   5   9        3.70        3.83      3.17 o
  -2   5   9      192.73      195.06      7.71 o
  -1   5   9        6.42        6.19      1.73 o
   0   5   9      743.20      794.56     12.20 o
   1   5   9      346.75      379.24      8.09 o
   2   5   9       53.13       57.52      5.02 o
   3   5   9      590.59      573.65     10.20 o
   4   5   9      501.28      495.11     11.17 o
   5   5   9        5.58        1.43      2.25 o
   6   5   9       60.82       65.38      6.44 o
   7   5   9       22.19       29.89      4.96 o
   8   5   9        6.26        1.99      3.29 o
   9   5   9       69.05       72.53      8.00 o
  10   5   9       32.94       18.19      6.32 o
  -7   6   9        2.33       12.03      5.52 o
  -6   6   9        0.05        0.90      3.61 o
  -5   6   9      142.30      159.21     11.12 o
  -4   6   9      508.82      513.05     17.63 o
  -3   6   9       13.97        4.84      3.27 o
  -2   6   9       23.03       38.47      5.58 o
  -1   6   9      491.31      531.07     10.82 o
   0   6   9       44.22       52.47      7.93 o
   1   6   9      517.78      513.75      9.51 o
   2   6   9       33.79       26.62      2.72 o
   3   6   9      134.18      148.29      6.97 o
   4   6   9      144.99      166.49      7.98 o
   5   6   9      321.87      346.54     12.11 o
   6   6   9       41.88       55.03      6.07 o
   7   6   9      183.85      207.06     20.23 o
   8   6   9       26.23       32.19      5.22 o
   9   6   9       54.14       51.55      8.75 o
  10   6   9        2.68        7.46      5.14 o
  -7   7   9        1.25        5.18      5.96 o
  -6   7   9        1.03        1.25      3.89 o
  -5   7   9        5.06        1.18      3.71 o
  -4   7   9      438.06      489.02     26.91 o
  -3   7   9      170.37      188.38     10.87 o
  -2   7   9       16.09       21.05      3.59 o
  -1   7   9      303.64      327.02     10.49 o
   0   7   9      398.34      386.33     10.89 o
   1   7   9       46.73       24.67      9.89 o
   2   7   9      162.77      156.13      5.97 o
   3   7   9       32.07       36.75      4.59 o
   4   7   9      349.35      341.97     11.65 o
   5   7   9      113.24       99.08     11.44 o
   6   7   9      128.69      145.35     10.16 o
   7   7   9      231.68      227.37     13.60 o
   8   7   9      295.41      323.18     19.87 o
   9   7   9        5.51       13.30      4.39 o
  10   7   9        0.38        2.86      7.12 o
  -6   8   9       15.60       10.14      7.39 o
  -5   8   9       20.51        6.99      4.20 o
  -4   8   9       15.92        7.79      4.02 o
  -3   8   9      150.69      181.55     10.60 o
  -2   8   9       89.68      111.23      7.04 o
  -1   8   9       39.54       35.72      7.17 o
   0   8   9      438.01      376.50     11.09 o
   1   8   9       94.85       98.86      7.57 o
   3   8   9       10.52        6.21      2.73 o
   4   8   9       42.25       51.67      5.56 o
   5   8   9      784.90      843.54     19.75 o
   6   8   9        1.50        5.09      3.08 o
   7   8   9       95.03       97.95      8.28 o
   8   8   9      146.31      167.66     10.68 o
   9   8   9       53.66       56.63      7.40 o
  -6   9   9        4.71        6.94      5.88 o
  -5   9   9        0.92        0.43      3.85 o
  -4   9   9        4.98        2.98      5.09 o
  -3   9   9       29.25       24.65      5.65 o
  -2   9   9       43.85       39.21      4.99 o
  -1   9   9        2.36        2.81      2.59 o
   0   9   9       86.16      101.96      6.50 o
   1   9   9      209.03      180.43     15.72 o
   2   9   9        0.08        0.72      4.67 o
   3   9   9       86.87       88.11      6.49 o
   4   9   9      920.92      892.25     19.98 o
   5   9   9       22.44       10.49      3.84 o
   6   9   9       61.84       74.02      7.08 o
   7   9   9        1.12        3.27      3.26 o
   8   9   9       68.67       68.21      7.78 o
   9   9   9       67.40       78.31      8.88 o
  -5  10   9       17.67        6.16      5.69 o
  -4  10   9      123.40      123.30     10.69 o
  -3  10   9       24.03       21.33      4.26 o
  -2  10   9       43.27       30.89      5.96 o
  -1  10   9        2.73        3.09      2.83 o
   0  10   9        4.11       11.38      7.09 o
   1  10   9      248.41      233.46     18.88 o
   2  10   9      126.24      126.98     15.57 o
   3  10   9        0.44        0.00      5.13 o
   4  10   9      244.56      272.03     18.27 o
   5  10   9       96.99       97.03      7.67 o
   6  10   9       13.17       13.39      7.18 o
   7  10   9        4.06        5.91      3.63 o
   8  10   9        0.07        0.00      3.55 o
   9  10   9        8.91        4.95      4.27 o
  -4  11   9       46.81       36.31      6.95 o
  -3  11   9      184.59      186.32     20.56 o
  -2  11   9        1.85        3.51      3.26 o
  -1  11   9        6.63        1.26      6.01 o
   0  11   9        4.78        0.00      5.58 o
   1  11   9       78.52       77.68     14.13 o
   2  11   9      154.54      150.54     17.64 o
   3  11   9       12.74        4.82      6.78 o
   4  11   9       70.74       89.07     15.00 o
   5  11   9      123.11      140.97      8.92 o
   6  11   9       51.53       41.28      6.15 o
   7  11   9        1.85        5.10      3.55 o
   8  11   9        1.36        4.11      3.88 o
  -3  12   9       85.36       82.29      7.68 o
  -2  12   9       60.11       68.11      6.75 o
  -1  12   9        0.69        0.00      5.13 o
   0  12   9       54.40       54.80     12.59 o
   1  12   9       11.08        7.65      7.16 o
   2  12   9      115.20      152.84     18.88 o
   3  12   9       77.34      105.80     16.43 o
   4  12   9        6.48        0.00      6.29 o
   5  12   9       19.94       16.58      8.37 o
   6  12   9       32.59       33.14      5.79 o
   7  12   9        2.88        4.47      3.96 o
  -1  13   9       19.46       22.13     12.10 o
   0  13   9        0.35        5.62      7.01 o
   1  13   9       90.12       97.62     17.19 o
   2  13   9       15.28       18.47      9.35 o
   3  13   9       12.97       21.56     10.37 o
   4  13   9        4.35        7.31      9.57 o
   5  13   9        8.29        1.02      5.13 o
  -4  -5  10       13.96        8.29      4.38 o
  -3  -5  10       53.00       30.39     10.68 o
  -2  -5  10       15.65       10.97      3.93 o
  -1  -5  10       22.78       15.65      4.00 o
   0  -5  10       35.55       27.85      4.82 o
   1  -5  10        2.37        1.55      3.21 o
   2  -5  10       11.37       12.10      4.65 o
  -5  -4  10       72.58      102.72      7.95 o
  -4  -4  10       91.68      111.52     11.83 o
  -3  -4  10       17.25       26.24      4.71 o
  -2  -4  10       19.71       14.84      3.75 o
  -1  -4  10      149.89      124.78      7.98 o
   0  -4  10       21.59       20.16      4.11 o
   1  -4  10        0.45        0.00      2.66 o
   2  -4  10        4.67        6.55      3.13 o
   3  -4  10        9.75        2.90      3.19 o
   4  -4  10       17.25       20.62      4.78 o
  -6  -3  10       34.32       25.30      4.99 o
  -5  -3  10       50.74       63.96      6.22 o
  -4  -3  10       28.01       35.00      8.37 o
  -3  -3  10       20.83       17.69      3.99 o
  -2  -3  10       13.41        9.83      3.22 o
  -1  -3  10      152.99      133.03      7.91 o
   0  -3  10       16.17       12.37      3.44 o
   1  -3  10        8.26       10.42      3.32 o
   2  -3  10       13.85       25.62      4.21 o
   3  -3  10        1.72        0.89      2.25 o
   4  -3  10       14.30        6.77      2.93 o
   5  -3  10        1.81        4.71      2.67 o
  -7  -2  10       27.58       35.52      5.51 o
  -6  -2  10      118.25      100.59      9.15 o
  -5  -2  10        0.88        1.83      3.06 o
  -4  -2  10        2.70        1.40      2.98 o
  -3  -2  10       34.97       31.96      4.60 o
  -2  -2  10        5.04        3.52      3.09 o
  -1  -2  10      140.64      154.52      7.93 o
   0  -2  10      251.74      248.55      9.29 o
   1  -2  10       20.80       17.86      3.60 o
   2  -2  10       71.25       67.11      5.09 o
   3  -2  10       35.24       31.37      3.93 o
   4  -2  10        3.17        5.13      2.99 o
   5  -2  10        3.09        3.80      2.69 o
   6  -2  10        0.02        0.00      2.65 o
  -7  -1  10       26.68       32.66      4.98 o
  -6  -1  10       69.68       55.81      5.95 o
  -5  -1  10       30.31       27.94      4.39 o
  -4  -1  10       83.51       72.54      6.15 o
  -3  -1  10        3.85        4.52      2.66 o
  -2  -1  10       12.90        8.19      3.09 o
  -1  -1  10       37.11       36.29      6.68 o
   0  -1  10      254.70      277.24      9.33 o
   1  -1  10      686.22      715.79     15.40 o
   2  -1  10        8.30        4.55      2.30 o
   3  -1  10      280.61      268.18      8.50 o
   4  -1  10       25.76       24.20      4.43 o
   5  -1  10        0.22        1.84      2.46 o
   6  -1  10       19.30       18.44      3.50 o
   7  -1  10       52.32       50.41      5.53 o
  -7   0  10      105.93      123.79      8.25 o
  -6   0  10       15.85        6.95      3.33 o
  -5   0  10      223.81      232.71     15.54 o
  -4   0  10      193.80      196.34      8.64 o
  -3   0  10      137.95      135.37      7.45 o
  -2   0  10       12.65       11.20      2.85 o
  -1   0  10        0.27        0.00      2.02 o
   0   0  10       72.33       75.43      5.82 o
   1   0  10       10.67       13.78      2.68 o
   2   0  10       49.48       52.57      4.36 o
   3   0  10        0.24        0.03      2.09 o
   4   0  10      248.77      254.83      8.36 o
   5   0  10       14.22       12.34      2.85 o
   6   0  10       37.98       37.15      4.24 o
   7   0  10        0.80        0.00      2.67 o
   8   0  10        0.42        3.33      5.08 o
  -8   1  10        1.81        0.00      4.24 o
  -7   1  10        0.94        2.43      3.68 o
  -6   1  10       49.90       35.76      4.73 o
  -5   1  10       20.70       30.10      4.36 o
  -4   1  10      453.70      455.08     12.38 o
  -3   1  10      473.60      491.03     13.21 o
  -2   1  10      125.91      117.19      6.59 o
  -1   1  10       76.12       69.01      5.23 o
   0   1  10        3.95        4.84      2.16 o
   1   1  10      863.20      913.74     15.86 o
   2   1  10      115.15       99.26      5.32 o
   3   1  10        9.96       15.71      2.88 o
   4   1  10      279.26      230.18      7.72 o
   5   1  10      140.78      122.98      6.48 o
   6   1  10        1.76        2.73      2.48 o
   7   1  10       31.42       40.55      4.46 o
   8   1  10       25.26       25.26      5.66 o
  -8   2  10       17.09       11.53     13.55 o
  -7   2  10        5.91        5.06      5.47 o
  -6   2  10        1.47        1.35      2.78 o
  -5   2  10        0.16        4.63      2.75 o
  -4   2  10       89.90      104.92      6.64 o
  -3   2  10      829.25      840.67     16.56 o
  -2   2  10      278.19      266.52      8.80 o
  -1   2  10       48.45       62.87      4.93 o
   0   2  10       38.10       45.56      4.22 o
   1   2  10       34.73       38.23      4.50 o
   2   2  10        9.37        8.54      2.16 o
   3   2  10       81.14       70.49      4.60 o
   4   2  10      149.01      142.74      8.22 o
   5   2  10      326.88      311.14      9.04 o
   6   2  10       94.20       90.81      5.67 o
   7   2  10       25.52       31.05      5.52 o
   8   2  10       64.53       64.73      8.11 o
  -8   3  10       34.04       46.88      8.23 o
  -7   3  10       40.17       51.39      7.93 o
  -6   3  10       26.21       32.41      6.37 o
  -5   3  10        7.78        4.26      3.00 o
  -4   3  10       91.92       78.56      5.80 o
  -3   3  10      520.41      564.13     13.08 o
  -2   3  10      125.58      133.10      6.56 o
  -1   3  10       45.70       49.49      4.32 o
   0   3  10      321.69      340.55      8.34 o
   1   3  10      130.52      152.94      5.71 o
   2   3  10       11.12       14.11      2.42 o
   3   3  10      228.94      222.20      7.89 o
   4   3  10        2.62        1.48      1.83 o
   5   3  10       97.67       94.88      5.30 o
   6   3  10      153.69      159.73     11.99 o
   7   3  10       28.11       16.02      5.04 o
   8   3  10       49.26       45.44      6.43 o
   9   3  10       50.35       62.61      9.35 o
  -7   4  10       68.24       66.94     12.89 o
  -6   4  10       99.58      101.17     14.21 o
  -5   4  10        1.48        5.28      3.80 o
  -4   4  10      359.36      333.76     19.35 o
  -3   4  10      680.98      674.25     14.20 o
  -2   4  10      162.73      162.99      7.11 o
  -1   4  10        7.45        7.19      2.17 o
   0   4  10       28.69       28.42      3.25 o
   1   4  10      811.52      878.11     13.73 o
   2   4  10      436.64      455.61      9.63 o
   3   4  10       41.76       32.35      3.70 o
   4   4  10      237.91      218.29      6.78 o
   5   4  10        7.40        5.93      2.22 o
   6   4  10       30.08       42.19      5.62 o
   7   4  10        0.24        0.27      2.56 o
   8   4  10       13.22       10.62      3.82 o
   9   4  10       63.87       76.88      8.48 o
  -7   5  10       32.74       42.68      7.75 o
  -6   5  10      209.51      225.09     13.86 o
  -5   5  10       26.27       19.59      5.31 o
  -4   5  10      394.09      452.87     24.16 o
  -3   5  10       70.04       88.92      8.04 o
  -2   5  10        5.00        5.89      2.16 o
  -1   5  10      131.47      145.01      6.35 o
   0   5  10        4.03        2.62      1.66 o
   1   5  10      700.18      784.80     13.87 o
   2   5  10      896.25      891.95     16.37 o
   3   5  10      363.80      385.58     18.81 o
   4   5  10      125.09       98.75      5.74 o
   5   5  10       72.62       73.67      6.74 o
   6   5  10       28.25       28.34      4.77 o
   7   5  10       22.05       25.92      4.95 o
   8   5  10        0.19        0.95      3.01 o
   9   5  10        9.99       11.71      4.55 o
  -7   6  10       24.21       19.61      6.18 o
  -6   6  10      110.94       91.36     22.52 o
  -5   6  10       14.32       13.42      4.56 o
  -4   6  10       82.70       99.78      8.89 o
  -3   6  10      165.18      153.05     10.20 o
  -2   6  10      497.35      526.30     16.93 o
  -1   6  10       41.67       38.36      3.46 o
   0   6  10       35.56       38.72      3.76 o
   1   6  10      216.99      207.47      6.28 o
   2   6  10      980.08      966.66     19.59 o
   3   6  10      633.52      659.05     13.86 o
   4   6  10       27.21       24.06      4.30 o
   5   6  10        8.65        3.67      3.18 o
   6   6  10       72.25       53.27      6.32 o
   7   6  10        4.53        9.48      3.82 o
   8   6  10       45.34       59.36     10.06 o
   9   6  10        5.19        9.87      4.78 o
  -7   7  10        0.06        0.00      4.64 o
  -6   7  10       31.96        9.34      5.41 o
  -5   7  10       27.03       16.95      5.29 o
  -4   7  10       12.22        3.87      3.43 o
  -3   7  10      245.98      270.65     12.95 o
  -2   7  10      270.58      274.71     12.45 o
  -1   7  10      360.06      367.56     11.24 o
   0   7  10       65.27       67.80      4.64 o
   1   7  10       49.99       62.07      3.98 o
   2   7  10      114.67       98.48      7.11 o
   3   7  10      100.56       85.56      8.20 o
   4   7  10       15.03       16.52      3.69 o
   5   7  10       34.92       40.61      5.50 o
   6   7  10      532.38      494.38     21.50 o
   7   7  10       31.44       22.63      4.82 o
   8   7  10        3.51        3.58      3.02 o
   9   7  10       20.73       21.57      5.00 o
  -6   8  10       14.72       22.14     13.34 o
  -5   8  10        2.93        1.69      4.12 o
  -4   8  10      101.91      102.07     12.23 o
  -3   8  10        2.27        0.00      2.73 o
  -2   8  10      250.07      298.97     13.19 o
  -1   8  10      336.61      410.73     12.33 o
   0   8  10       46.76       62.32      5.42 o
   1   8  10       98.02       97.02     12.44 o
   2   8  10       51.28       46.20      4.87 o
   3   8  10      203.49      193.35      8.70 o
   4   8  10       40.55       40.09      5.88 o
   5   8  10       75.94       51.45      6.10 o
   6   8  10      459.04      458.51     15.31 o
   7   8  10      185.16      177.33     10.64 o
   8   8  10        5.25       10.21      4.02 o
   9   8  10       12.03       17.38      6.10 o
  -5   9  10       13.35        8.27      5.13 o
  -4   9  10        8.82        6.23      4.45 o
  -3   9  10        6.33        6.73      3.85 o
  -2   9  10       75.84       81.70      6.68 o
  -1   9  10      349.88      430.37     19.18 o
   0   9  10       64.00       99.32      6.66 o
   1   9  10       11.97        1.70      5.47 o
   2   9  10      133.52       98.34     13.64 o
   3   9  10        6.78        6.21      3.00 o
   4   9  10      120.34      104.45     11.49 o
   5   9  10      300.98      267.99     11.34 o
   6   9  10       47.25       41.51      8.61 o
   7   9  10       85.96       82.98     10.05 o
   8   9  10       29.19       35.03      8.89 o
   9   9  10        0.42        0.00      5.58 o
  -5  10  10       12.55       15.05      5.27 o
  -4  10  10        2.51        0.00      3.45 o
  -3  10  10       38.08       40.50      6.72 o
  -2  10  10        0.46        0.60      2.67 o
  -1  10  10      101.69       91.94     16.14 o
   0  10  10       23.93       17.07      7.84 o
   1  10  10        7.54        3.20      5.96 o
   2  10  10      125.69      135.92     16.51 o
   3  10  10      516.88      502.17     28.80 o
   4  10  10       90.76       84.85      7.08 o
   5  10  10       11.73        3.81      3.05 o
   6  10  10        6.82        1.85      3.89 o
   7  10  10      114.92      125.84      9.47 o
   8  10  10       26.89       33.24      6.21 o
  -4  11  10       30.47       38.86     10.03 o
  -3  11  10        5.78        5.16      4.02 o
  -2  11  10       55.93       63.08      7.41 o
  -1  11  10       12.11        4.64      3.97 o
   0  11  10        3.12        0.00      6.33 o
   1  11  10       36.29       11.27      7.12 o
   2  11  10       44.53       46.66     11.80 o
   3  11  10      326.48      307.75     23.56 o
   4  11  10      122.06      146.66     18.17 o
   5  11  10       46.38       55.32      8.21 o
   6  11  10       24.89       14.11      5.46 o
   7  11  10        0.40        3.59      3.86 o
   8  11  10       12.89       23.36      7.27 o
  -2  12  10       23.26       17.62      8.59 o
  -1  12  10       21.46       44.10     12.10 o
   0  12  10        0.04        0.00      5.77 o
   1  12  10       50.84       34.83     10.52 o
   2  12  10        0.75        4.86      6.29 o
   3  12  10       90.97      105.88     17.00 o
   4  12  10      106.05      121.33     17.68 o
   5  12  10       51.33       60.76     14.40 o
   6  12  10        2.28        0.00      3.41 o
   7  12  10        3.87        7.13      4.84 o
  -1  13  10       71.87      114.32     18.92 o
   0  13  10       60.41       43.80     12.82 o
   1  13  10        0.84        0.00      5.99 o
   2  13  10       22.44        8.82      9.01 o
   3  13  10        0.79        9.69      9.08 o
   5  13  10       25.14       43.65     13.42 o
  -3  -4  11      137.92      146.00     10.39 o
  -2  -4  11       18.12       16.14      4.54 o
  -1  -4  11        1.00        0.50      3.55 o
   0  -4  11        1.09        2.43      4.16 o
   1  -4  11       29.48       26.56      4.93 o
   2  -4  11       31.30       27.53      5.86 o
  -5  -3  11        1.09        3.32      4.10 o
  -4  -3  11        5.56        4.19      3.39 o
  -3  -3  11       77.69       80.74      7.01 o
  -2  -3  11      120.72      128.94      8.22 o
  -1  -3  11        6.16        7.74      3.26 o
   0  -3  11       26.19       20.63      4.03 o
   1  -3  11        0.53        0.00      2.72 o
   2  -3  11       26.21       25.98      4.36 o
   3  -3  11        9.33        9.75      3.62 o
   4  -3  11        0.65        3.81      3.07 o
  -6  -2  11        4.69        5.82      4.77 o
  -5  -2  11       32.60       37.51      5.43 o
  -4  -2  11        0.93        0.17      2.99 o
  -3  -2  11       46.70       51.37      8.19 o
  -2  -2  11      173.00      179.21      9.08 o
  -1  -2  11       36.82       22.52      5.75 o
   0  -2  11       30.85       41.17      7.08 o
   1  -2  11      102.35      118.97      7.58 o
   2  -2  11       12.42       19.41      3.91 o
   3  -2  11        0.16        0.00      2.24 o
   4  -2  11        4.48        0.97      2.47 o
   5  -2  11       14.58       18.72      3.74 o
  -6  -1  11       54.91       45.48      5.90 o
  -5  -1  11        7.31        4.27      3.26 o
  -4  -1  11       27.65       19.94      4.24 o
  -3  -1  11        0.63        1.73      2.77 o
  -2  -1  11       73.46       77.83      6.85 o
  -1  -1  11      319.34      326.37     10.87 o
   0  -1  11        8.11        6.89      2.81 o
   1  -1  11      435.36      457.82     12.78 o
   2  -1  11       93.55       90.89      6.61 o
   3  -1  11       95.26      101.86      6.24 o
   4  -1  11        0.88        0.00      2.45 o
   5  -1  11        1.41        4.20      2.67 o
   6  -1  11       35.51       45.19      5.28 o
  -7   0  11       38.04       32.55      7.45 o
  -6   0  11       78.40       75.81      7.03 o
  -5   0  11       26.29       19.46      4.20 o
  -4   0  11       17.62       24.14      3.97 o
  -3   0  11       69.38       85.12      7.72 o
  -2   0  11        7.44        9.34      2.97 o
  -1   0  11        8.47        7.15      2.67 o
   0   0  11      134.43      104.87      6.65 o
   1   0  11       11.60        9.47      2.91 o
   2   0  11      181.18      193.06      7.46 o
   3   0  11      341.50      394.98     10.50 o
   4   0  11        2.20        0.00      2.22 o
   5   0  11        0.29        4.71      2.60 o
   6   0  11        0.75        1.23      2.48 o
   7   0  11       33.63       42.91      5.11 o
  -7   1  11        0.96        5.21      3.61 o
  -6   1  11       79.11       65.96      7.53 o
  -5   1  11      150.83      135.35      8.26 o
  -4   1  11       36.43       29.29      5.45 o
  -3   1  11      200.06      198.40      8.67 o
  -2   1  11       79.39       98.64      7.21 o
  -1   1  11        0.01        1.04      2.05 o
   0   1  11       14.99       15.84      3.36 o
   1   1  11       79.95       79.35      5.78 o
   2   1  11       48.41       54.36      4.54 o
   3   1  11      414.77      444.90     10.95 o
   4   1  11      120.47      143.24      6.95 o
   5   1  11       23.84       15.40      3.23 o
   6   1  11        6.05        4.83      2.99 o
   7   1  11        0.48        1.36      2.64 o
  -7   2  11        0.32        4.58      4.94 o
  -6   2  11        0.48        1.65      3.02 o
  -5   2  11      115.98      117.03      7.60 o
  -4   2  11      287.87      284.77     10.75 o
  -3   2  11      144.19      157.21      8.02 o
  -2   2  11       46.53       49.60      8.02 o
  -1   2  11      607.71      626.05     14.12 o
   0   2  11       33.07       33.12      4.04 o
   1   2  11        0.35        1.87      2.22 o
   2   2  11      121.32      122.60      5.91 o
   3   2  11      211.79      213.02      8.32 o
   4   2  11      225.44      225.85      7.86 o
   5   2  11       11.21       19.43      3.42 o
   6   2  11       93.48       81.37      6.32 o
   7   2  11       34.72       33.49      5.93 o
   8   2  11        3.21        0.00      4.64 o
  -7   3  11        3.35        7.27      5.32 o
  -6   3  11        2.63        5.64      4.14 o
  -5   3  11        5.33        5.25      3.14 o
  -4   3  11      387.95      394.91     11.77 o
  -3   3  11        5.22        7.34      2.91 o
  -2   3  11        1.69        4.59      2.37 o
  -1   3  11      466.27      450.64     11.64 o
   0   3  11      189.89      175.47      7.38 o
   1   3  11       86.97      102.70      5.26 o
   2   3  11       24.27       26.92      3.20 o
   3   3  11       55.26       37.40      3.65 o
   4   3  11      188.88      193.24      7.09 o
   5   3  11       70.32       64.49      4.86 o
   6   3  11        8.79        6.28      4.53 o
   7   3  11       99.40      100.24     24.57 o
   8   3  11       29.98       12.25     10.68 o
  -7   4  11        0.01        0.83      4.98 o
  -6   4  11        3.35        1.66      4.20 o
  -5   4  11        5.27        0.00      7.54 o
  -4   4  11       43.72       40.71      4.60 o
  -3   4  11       42.63       46.60      4.73 o
  -2   4  11       16.94       20.73      3.53 o
  -1   4  11       70.85       70.70      5.72 o
   0   4  11      342.51      348.12      9.88 o
   1   4  11       32.24       29.17      3.94 o
   2   4  11      314.80      347.19      8.75 o
   3   4  11       59.89       64.77      4.51 o
   4   4  11        2.69        0.00      1.66 o
   5   4  11        0.47        0.31      2.42 o
   6   4  11        0.06        0.00      2.62 o
   7   4  11       64.85       84.75      8.26 o
   8   4  11      115.21      119.61     17.17 o
  -6   5  11        0.06        0.00      5.35 o
  -5   5  11       39.82       35.49      6.43 o
  -4   5  11        0.08        0.25      3.78 o
  -3   5  11      202.72      199.03     14.12 o
  -2   5  11        4.94        3.90      2.41 o
  -1   5  11        5.86        7.85      2.42 o
   0   5  11      413.51      417.36     12.11 o
   1   5  11      296.46      306.80      8.14 o
   2   5  11       68.04       74.20      4.61 o
   3   5  11      277.41      316.07      8.35 o
   4   5  11        3.06        4.99      4.22 o
   5   5  11       65.17       87.17      7.60 o
   6   5  11       45.23       41.53      7.18 o
   7   5  11       98.70      102.31      8.63 o
   8   5  11       94.26      108.25     14.82 o
   9   5  11       82.80       52.62     12.55 o
  -6   6  11        3.09        3.72      4.18 o
  -5   6  11       59.35       35.94      6.53 o
  -4   6  11      134.24      116.62     14.44 o
  -3   6  11        1.27        0.00      3.23 o
  -2   6  11      130.63      150.60     10.18 o
  -1   6  11       40.83       48.90      4.27 o
   0   6  11       45.04       40.59      4.84 o
   1   6  11      292.06      295.64      7.95 o
   2   6  11       26.72       20.29      2.80 o
   3   6  11      219.33      237.81     10.04 o
   4   6  11       52.98       65.25     11.21 o
   5   6  11      406.76      448.88     23.26 o
   6   6  11      186.67      146.63      9.50 o
   7   6  11        7.49       10.92      7.06 o
   8   6  11       29.55       27.37      5.59 o
   9   6  11       53.04       71.16     14.17 o
  -6   7  11       22.20       36.35      7.43 o
  -5   7  11       10.44        2.54      3.88 o
  -4   7  11       78.36       53.32      8.74 o
  -3   7  11      228.35      163.58     15.68 o
  -2   7  11       10.96       10.57      3.96 o
  -1   7  11      129.97      160.68     10.19 o
   0   7  11       14.32        6.74      3.07 o
   1   7  11       16.02       17.98      2.64 o
   2   7  11       28.73       25.01      9.97 o
   3   7  11       21.12       16.81      3.67 o
   4   7  11       49.89       51.45      5.94 o
   5   7  11      708.38      781.57     19.79 o
   6   7  11       23.91       14.16      4.24 o
   7   7  11       13.68        7.35      3.91 o
   8   7  11        0.06        3.32      3.65 o
   9   7  11       21.75       11.16      7.69 o
  -5   8  11       17.24        8.58      5.02 o
  -4   8  11       36.99       25.54      6.03 o
  -3   8  11      200.51      205.09     12.70 o
  -2   8  11       67.86       63.02     18.85 o
  -1   8  11       46.28       46.95      6.45 o
   0   8  11       26.81       30.62      4.45 o
   1   8  11       13.97        9.76      3.77 o
   2   8  11        0.93        3.22      2.64 o
   3   8  11       82.08       78.15      6.56 o
   4   8  11       38.72       33.46      5.42 o
   5   8  11      552.94      516.31     17.52 o
   6   8  11       80.87      105.43      8.62 o
   7   8  11        4.04        2.28      3.37 o
   8   8  11       13.81       19.38      5.32 o
  -5   9  11        1.61        1.02      3.74 o
  -4   9  11        2.04        9.19      4.09 o
  -3   9  11      115.41      138.69     10.84 o
  -2   9  11      245.27      248.12     12.78 o
  -1   9  11        1.60        3.94      4.56 o
   0   9  11        0.47        4.23      2.88 o
   1   9  11       52.23       58.50     11.53 o
   2   9  11      217.49      211.53     18.05 o
   3   9  11      275.13      328.60     11.86 o
   4   9  11        1.92       13.10      4.06 o
   5   9  11       98.88       93.81      8.01 o
   6   9  11       79.67       69.26      7.61 o
   7   9  11        0.06        1.03      3.30 o
   8   9  11       20.83       20.18      5.22 o
  -4  10  11        0.15        0.00      4.15 o
  -3  10  11        8.21       15.01      5.31 o
  -2  10  11      144.20      165.24     11.40 o
  -1  10  11        7.82       10.99      3.70 o
   0  10  11        0.14        3.92      6.03 o
   1  10  11      223.67      213.60     18.92 o
   2  10  11      217.82      235.50     19.94 o
   3  10  11       30.47       22.69      8.67 o
   4  10  11       99.24      134.70     13.51 o
   5  10  11        9.40        8.08      3.49 o
   6  10  11       22.75       11.77      3.90 o
   7  10  11       30.27       16.97      5.11 o
   8  10  11        0.46        6.62      4.28 o
  -3  11  11        1.64        0.00      3.93 o
  -2  11  11        5.53        5.07      4.05 o
  -1  11  11       40.13       54.12      7.75 o
   0  11  11        0.16        0.00      4.75 o
   1  11  11       36.74       43.84     11.76 o
   2  11  11      163.78      179.34     19.34 o
   3  11  11       18.61       11.87      7.61 o
   4  11  11       24.80       30.64      9.84 o
   5  11  11       21.14       27.86     19.09 o
   6  11  11        0.54        0.28      3.26 o
   7  11  11        1.14        1.88      3.27 o
  -2  12  11        0.06        0.00      5.47 o
  -1  12  11       26.71       54.24     13.57 o
   0  12  11       23.39       38.33     11.65 o
   1  12  11        3.27        3.05      6.63 o
   2  12  11       67.56       59.82     13.91 o
   3  12  11       36.17       46.85     11.95 o
   4  12  11        1.10        4.67      6.67 o
   5  12  11       31.74       58.69     14.89 o
   6  12  11       10.89        2.18      5.22 o
   0  13  11       30.24       27.55     11.99 o
   1  13  11        6.24        2.45      9.61 o
   2  13  11        4.35        8.90     10.93 o
   3  13  11       42.08       30.53     11.35 o
   4  13  11        6.29       10.25      9.76 o
  -2  -3  12        2.72        0.00      5.52 o
  -1  -3  12        4.04        6.57      3.93 o
   0  -3  12        5.94        1.83      3.51 o
   1  -3  12        8.94       17.85      5.42 o
  -4  -2  12       38.86       32.01      8.15 o
  -3  -2  12       46.86       44.30      8.41 o
  -2  -2  12        2.72        5.54      3.34 o
  -1  -2  12       37.74       36.05      5.10 o
   0  -2  12       21.13       25.54      4.58 o
   1  -2  12        3.16        5.07      3.20 o
   2  -2  12       23.61       22.74      4.64 o
   3  -2  12        5.97        5.55      3.58 o
  -5  -1  12        0.21        0.00      3.04 o
  -4  -1  12       32.47       32.82      5.59 o
  -3  -1  12      103.60      132.58     10.60 o
  -2  -1  12       54.13       70.00      9.16 o
  -1  -1  12       41.46       43.53      5.27 o
   0  -1  12      164.97      149.81      8.39 o
   1  -1  12       21.39       15.62      3.81 o
   2  -1  12       20.23       23.86      4.33 o
   3  -1  12        0.59        0.00      2.53 o
   4  -1  12        0.47        4.12      2.69 o
   5  -1  12       41.49       32.10      4.58 o
  -5   0  12        1.90        3.02      3.63 o
  -4   0  12        0.06        0.45      2.84 o
  -3   0  12       25.93       36.18      5.94 o
  -2   0  12      130.59      167.20      8.86 o
  -1   0  12      194.17      223.64     17.72 o
   0   0  12      108.26       83.85      6.53 o
   1   0  12      283.40      251.76      9.77 o
   2   0  12        9.68        6.99      2.86 o
   3   0  12        2.02        5.43      2.71 o
   4   0  12       60.05       62.64      5.43 o
   5   0  12        8.01        5.82      3.06 o
  -6   1  12       29.59       33.93      5.29 o
  -5   1  12        2.37        4.27      3.42 o
  -4   1  12       29.75       18.52      4.10 o
  -3   1  12       22.29       16.00      3.78 o
  -2   1  12       57.76       56.36      5.57 o
  -1   1  12       19.75       18.53      3.60 o
   0   1  12        4.21        2.48      3.30 o
   1   1  12       47.91       64.22      5.70 o
   2   1  12       92.71       99.10      6.76 o
   3   1  12        8.72        5.21      2.49 o
   4   1  12      116.49      117.30      6.67 o
   5   1  12       17.97       18.69      4.48 o
   6   1  12        2.32        2.21      2.75 o
  -6   2  12       46.31       68.34      6.92 o
  -5   2  12       36.01       44.68      5.67 o
  -4   2  12       20.80       12.91      3.64 o
  -3   2  12      483.50      469.13     13.36 o
  -2   2  12      112.98      123.42      7.47 o
  -1   2  12        0.77        0.00      2.16 o
   0   2  12       10.00        2.98      2.53 o
   1   2  12      162.18      163.42      8.01 o
   2   2  12      128.01      127.60      7.18 o
   3   2  12      121.81      134.92      6.74 o
   4   2  12       68.03       63.35      5.20 o
   5   2  12      125.73      123.77      6.91 o
   6   2  12       23.29       24.52      4.01 o
   7   2  12        0.36        0.00      4.64 o
  -6   3  12        7.57        3.99     11.12 o
  -5   3  12       89.07      104.43      9.04 o
  -4   3  12        0.48        4.47      2.89 o
  -3   3  12      630.81      624.98     15.27 o
  -2   3  12        4.06        1.25      2.59 o
  -1   3  12      138.55      139.96      7.38 o
   0   3  12       57.82       51.52      5.02 o
   1   3  12        1.74        0.00      2.00 o
   2   3  12      213.21      246.94      7.94 o
   3   3  12      142.62      146.49      6.79 o
   4   3  12       27.31       30.69      3.88 o
   5   3  12      175.64      173.11      7.72 o
   6   3  12      101.24       94.66      8.85 o
   7   3  12        2.47        3.71      4.37 o
  -6   4  12        0.40        0.00      5.30 o
  -5   4  12       23.08       24.14      8.71 o
  -4   4  12        6.96        2.27      3.24 o
  -3   4  12      187.12      231.12      9.23 o
  -2   4  12      108.28      119.56      6.96 o
  -1   4  12      364.44      384.43     11.10 o
   0   4  12       11.25        4.25      2.35 o
   1   4  12      103.39       97.55      6.10 o
   2   4  12        5.17        8.20      2.43 o
   3   4  12      118.07      137.59      6.41 o
   4   4  12       40.70       46.84      4.41 o
   5   4  12        0.02        0.00      2.64 o
   6   4  12       85.61       75.98      7.86 o
   7   4  12       27.71       31.99      6.04 o
   8   4  12        0.33        0.00      6.97 o
  -6   5  12        7.38        9.11      7.99 o
  -5   5  12        4.35        1.64      3.89 o
  -4   5  12       23.74       23.84      6.07 o
  -3   5  12       74.12       77.32     19.28 o
  -2   5  12      203.42      234.92      8.69 o
  -1   5  12      344.02      361.32     10.55 o
   0   5  12      301.41      335.11     10.01 o
   1   5  12      165.62      157.98      7.36 o
   2   5  12      115.39      103.80      5.52 o
   3   5  12       23.25       33.89      3.77 o
   4   5  12       43.45       68.20      6.84 o
   5   5  12       71.52       54.39      6.54 o
   6   5  12        0.26        3.32      3.25 o
   7   5  12      141.13      113.82      9.57 o
   8   5  12       12.28        0.00      7.46 o
  -6   6  12       29.44       49.53     11.42 o
  -5   6  12       22.27       16.16      5.95 o
  -4   6  12        6.10        0.00      3.76 o
  -3   6  12       49.38       32.19      6.03 o
  -2   6  12       85.02       89.04      8.75 o
  -1   6  12      193.28      192.92      7.69 o
   0   6  12      231.30      237.11     10.96 o
   1   6  12        4.11        5.12      2.02 o
   2   6  12      301.59      302.23      8.45 o
   3   6  12       59.72       48.53      5.68 o
   4   6  12       11.81        3.57      3.04 o
   5   6  12        1.93        0.72      2.62 o
   6   6  12       35.34       27.97      5.23 o
   7   6  12      140.20      129.33     12.45 o
   8   6  12       18.51       16.84      6.42 o
  -5   7  12       73.19      101.43     15.45 o
  -4   7  12       47.32       58.20      7.90 o
  -3   7  12       22.93       22.48      8.22 o
  -2   7  12       69.20       63.36      7.48 o
  -1   7  12       19.94       18.43      4.90 o
   0   7  12      153.92      172.48     10.39 o
   1   7  12       19.39       14.57      2.74 o
   2   7  12       77.94       81.18      6.95 o
   3   7  12      127.26      127.29     12.15 o
   4   7  12       28.51       10.02      3.75 o
   5   7  12       10.50        2.12      3.36 o
   6   7  12      228.77      231.95     16.64 o
   7   7  12       31.29       30.99      5.51 o
   8   7  12       20.42       17.59      5.29 o
  -5   8  12       60.26       64.93      8.99 o
  -4   8  12       53.94       55.30      7.94 o
  -3   8  12        5.05        2.11      4.41 o
  -2   8  12      124.94      118.23     10.21 o
  -1   8  12       52.35       48.20     11.08 o
   0   8  12        1.86        0.00      7.24 o
   1   8  12       21.68       30.83      5.58 o
   2   8  12       12.66       17.75      3.84 o
   3   8  12      126.77      112.62      7.82 o
   4   8  12      267.19      293.81     12.10 o
   5   8  12       24.51       33.64      6.80 o
   6   8  12       64.59       70.30      7.51 o
   7   8  12       19.68       18.20      5.20 o
   8   8  12       15.83       11.19      7.20 o
  -4   9  12       73.10       57.82      8.44 o
  -3   9  12       25.07       18.24      5.46 o
  -2   9  12       23.41       13.57      7.01 o
  -1   9  12      141.77      173.71     11.46 o
   0   9  12       10.60        1.39      2.93 o
   1   9  12        0.81        3.66      5.13 o
   2   9  12        2.01       10.40      6.63 o
   3   9  12      104.84      150.69     20.33 o
   4   9  12      322.48      353.33     13.20 o
   5   9  12       80.33      101.95      8.39 o
   6   9  12        0.26        1.49      3.19 o
   7   9  12       78.60       88.63      9.04 o
   8   9  12        5.13        0.53      6.82 o
  -3  10  12       28.49       23.68     12.66 o
  -2  10  12        2.84        6.40      4.34 o
  -1  10  12      140.46      150.62     15.79 o
   0  10  12      150.08      192.72     18.88 o
   1  10  12       58.36       73.69     13.38 o
   2  10  12      154.60      113.08     15.72 o
   3  10  12       11.67        0.00      4.94 o
   4  10  12       79.65       92.76      9.99 o
   5  10  12       36.85       45.10      7.99 o
   6  10  12       16.43       14.71      4.58 o
   7  10  12       33.28       18.50      5.71 o
  -2  11  12        0.10        0.95      4.09 o
   0  11  12      134.50      161.13     18.58 o
   1  11  12      172.23      155.74     18.36 o
   2  11  12       15.87       17.00      8.25 o
   3  11  12       33.14       28.34      9.91 o
   4  11  12        0.02        0.00      5.77 o
   5  11  12       27.20       58.19      8.78 o
   6  11  12       15.71       11.29      4.53 o
   0  12  12       45.62       57.52     13.64 o
   1  12  12       43.14       29.10     11.01 o
   2  12  12       25.04       21.41      8.93 o
   3  12  12       11.02       17.90      9.50 o
   4  12  12       47.85       40.03     13.61 o
   5  12  12        1.70        4.11      8.97 o
   2  13  12       27.74       28.68     11.38 o
   3  13  12        0.00        2.26      8.37 o
  -3  -1  13        0.79        1.66      4.40 o
  -2  -1  13      121.88      148.31     13.64 o
  -1  -1  13       62.03       81.97      7.35 o
   0  -1  13       22.13       28.51      6.40 o
   1  -1  13        0.58        1.05      4.96 o
   2  -1  13        3.20        3.44      3.60 o
   3  -1  13       13.32       25.46      6.87 o
  -4   0  13       21.98       15.54      6.25 o
  -3   0  13       85.17       89.84      7.55 o
  -2   0  13       79.10       92.44      8.94 o
  -1   0  13      133.27      158.06      9.02 o
   0   0  13      173.66      178.30      9.36 o
   1   0  13        0.45        1.71      2.76 o
   2   0  13        0.42        1.16      2.75 o
   3   0  13        0.10        0.00      4.27 o
   4   0  13       24.57       26.53      5.13 o
  -4   1  13        8.83        9.84      4.07 o
  -3   1  13       19.81       11.40      3.82 o
  -2   1  13       18.74       20.46      4.05 o
  -1   1  13       46.74       41.14      5.12 o
   0   1  13      269.11      254.43     10.10 o
   1   1  13       28.31       26.53      4.26 o
   2   1  13       44.11       52.05      5.88 o
   3   1  13       11.82       10.00      3.32 o
   4   1  13        2.46        2.16      2.74 o
   5   1  13       22.42       23.06      3.99 o
  -5   2  13       41.95       42.55     10.06 o
  -4   2  13       54.70       57.79      8.94 o
  -3   2  13       29.59       35.21      5.08 o
  -2   2  13       12.93       11.85      3.35 o
  -1   2  13       33.53       27.70      4.44 o
   0   2  13       18.50       21.62      4.98 o
   1   2  13       56.22       58.84      5.61 o
   2   2  13        1.76        0.85      2.40 o
   3   2  13      175.98      205.11      9.50 o
   4   2  13       50.71       76.43      5.84 o
   5   2  13        1.49        0.00      3.24 o
   6   2  13        4.46        1.57      3.27 o
  -5   3  13        8.77        1.39      3.75 o
  -4   3  13       91.10       74.42     10.57 o
  -3   3  13       34.13       24.82      4.34 o
  -2   3  13       71.72       70.69      6.33 o
  -1   3  13       13.19       17.90      3.74 o
   0   3  13       12.15        6.15      2.83 o
   1   3  13       38.04       27.31      4.17 o
   2   3  13        7.73        6.08      2.80 o
   3   3  13      108.32      135.36     10.69 o
   4   3  13      238.91      287.01      9.44 o
   5   3  13       23.98       22.68      3.76 o
   6   3  13       31.96       36.92      6.76 o
  -5   4  13        6.65       11.37      5.63 o
  -4   4  13       63.56       73.72      7.51 o
  -3   4  13      111.33      119.38      8.88 o
  -2   4  13        1.41        4.51      2.92 o
  -1   4  13       41.86       55.17      5.47 o
   0   4  13      123.05      129.54      7.29 o
   1   4  13       26.96       23.76      3.61 o
   2   4  13       35.88       34.37      5.67 o
   3   4  13        4.25        2.45      2.81 o
   4   4  13      133.38      140.22      9.24 o
   5   4  13       46.37       40.32      6.36 o
   6   4  13      116.40      135.09     10.65 o
   7   4  13       61.39       38.88      8.20 o
  -5   5  13        1.46        0.87      6.41 o
  -4   5  13        8.41        2.54      4.04 o
  -3   5  13       47.37       48.10     16.38 o
  -2   5  13       85.86       71.69      5.98 o
  -1   5  13       44.42       54.66      5.28 o
   0   5  13      168.30      199.65      8.44 o
   1   5  13       98.09      115.93      6.80 o
   2   5  13        3.90        4.20      2.63 o
   3   5  13        6.01       10.70      2.61 o
   4   5  13       56.20       57.35     12.19 o
   5   5  13       12.45       13.51      4.06 o
   6   5  13      281.37      294.18     16.37 o
   7   5  13       40.34       28.44      7.44 o
  -5   6  13        8.79       10.97      8.18 o
  -4   6  13        3.58        0.00      3.97 o
  -3   6  13       32.76       37.91      6.76 o
  -2   6  13      123.64      107.21      9.90 o
  -1   6  13        4.68        0.20      2.31 o
   0   6  13      179.36      162.67      7.78 o
   1   6  13      138.98      155.21      7.60 o
   2   6  13       56.40       61.98      6.32 o
   3   6  13       24.84       13.57      5.86 o
   4   6  13       26.52       26.05      5.21 o
   5   6  13        2.28        2.98      4.05 o
   6   6  13      198.98      187.59     11.55 o
   7   6  13        0.63        5.86      3.81 o
  -4   7  13       49.11       54.74      8.46 o
  -3   7  13        0.32        0.00      3.67 o
  -2   7  13       51.78       62.99      7.92 o
  -1   7  13       62.38       94.89      9.10 o
   0   7  13        7.49        3.48      2.44 o
   1   7  13       54.04       51.45      4.93 o
   2   7  13      178.36      158.25      9.30 o
   3   7  13        2.05        3.08      2.94 o
   4   7  13       87.36       88.30      8.23 o
   5   7  13       19.30       15.27      7.80 o
   6   7  13       29.54       34.59      5.83 o
   7   7  13        6.87        2.09      3.74 o
  -4   8  13        1.08        1.48      4.24 o
  -3   8  13       26.70       19.10      5.53 o
  -2   8  13        0.30        0.00      3.48 o
  -1   8  13       71.42       79.46      8.47 o
   0   8  13        4.79        0.35      3.54 o
   1   8  13       11.35       18.28      6.11 o
   2   8  13      130.18      102.74      8.45 o
   3   8  13       27.05       18.14      6.36 o
   4   8  13       45.68       41.97      5.83 o
   5   8  13      141.60      157.90     11.21 o
   6   8  13        1.74        0.00      2.66 o
   7   8  13        3.84        7.51      5.48 o
  -3   9  13       40.63       48.01      7.87 o
  -2   9  13       33.68       19.64      5.38 o
  -1   9  13        3.11        5.92      4.24 o
   0   9  13        0.84        2.41      3.70 o
   2   9  13       74.49       45.83     10.70 o
   3   9  13      140.74      112.80     10.94 o
   4   9  13        0.01        5.42      4.51 o
   5   9  13       57.67       63.06      7.26 o
   6   9  13       42.40       55.45      9.69 o
   7   9  13        6.56        0.77      4.46 o
  -2  10  13       39.04       26.29      7.48 o
  -1  10  13       13.70       12.63      7.20 o
   1  10  13      102.14      145.64     17.07 o
   2  10  13        0.57        7.50      5.88 o
   3  10  13       58.41       26.91      9.16 o
   4  10  13        4.44        2.06      3.10 o
   5  10  13       21.49       25.12      7.73 o
   6  10  13       73.94       83.45      8.68 o
   1  11  13       35.61       32.75      9.91 o
   2  11  13       51.59       55.71     12.66 o
   3  11  13        0.01        0.00      5.62 o
   4  11  13       11.45        4.18      7.16 o
   5  11  13        0.93        0.00      7.69 o
   1  12  13        0.11        5.73      6.94 o
   2  12  13        8.98        8.78      8.22 o
   3  12  13       43.18       31.59     12.51 o
   4  12  13        7.51       12.40     10.33 o
  -1   0  14        9.57       11.11      5.78 o
   0   0  14        0.12        3.13      4.49 o
   1   0  14       11.31        0.00      4.36 o
  -2   1  14      265.01      236.52     13.09 o
  -1   1  14       13.86       13.91      4.01 o
   0   1  14       16.36       21.21      6.32 o
   1   1  14       44.23       33.93      9.28 o
   2   1  14       12.91       11.37      3.70 o
   3   1  14        0.59        3.91      3.55 o
  -3   2  14        7.97       13.13      3.95 o
  -2   2  14       97.08      117.94      8.05 o
  -1   2  14       10.61        5.84      3.89 o
   0   2  14      127.04      145.68      8.95 o
   1   2  14       38.01       28.04      4.53 o
   2   2  14       89.65       86.30      8.51 o
   3   2  14        6.92        4.34      3.21 o
   4   2  14        4.69        3.66      3.44 o
  -4   3  14        0.78        0.05      3.77 o
  -3   3  14       20.66        9.53      5.86 o
  -2   3  14       45.38       47.50      5.68 o
  -1   3  14       36.86       36.35      4.88 o
   0   3  14       38.86       47.40      6.98 o
   1   3  14       12.60       20.84      3.97 o
   2   3  14      132.11      113.61     10.62 o
   3   3  14       75.81       67.01      6.10 o
   4   3  14        0.31        0.00      2.58 o
   5   3  14        9.47       15.49      5.62 o
  -4   4  14       25.29       36.32      7.50 o
  -3   4  14        0.51        0.00      3.08 o
  -2   4  14       63.17       54.87      5.82 o
  -1   4  14        3.86        4.19      2.97 o
   0   4  14       31.88       43.33      5.63 o
   1   4  14       43.41       55.15      5.42 o
   2   4  14        6.11        6.88      3.04 o
   3   4  14      174.70      152.65     10.94 o
   4   4  14       19.60       10.80      4.83 o
   5   4  14        8.56       12.04      4.38 o
  -4   5  14       50.99       59.10     12.85 o
  -3   5  14        8.64        6.31      4.41 o
  -2   5  14       70.64       75.87      6.55 o
  -1   5  14      111.17      113.42     11.27 o
   0   5  14        0.56        0.00      2.49 o
   1   5  14       12.51        8.93      3.08 o
   2   5  14        0.04        0.00      2.22 o
   3   5  14       29.84       33.06      4.47 o
   4   5  14       44.27       46.70      6.58 o
   5   5  14        0.02        0.00      3.08 o
   6   5  14        0.11        2.11      5.11 o
  -4   6  14       17.92       25.56      9.57 o
  -3   6  14       19.50       14.82      5.65 o
  -2   6  14        5.25        1.66      5.07 o
  -1   6  14      199.23      223.15      9.43 o
   0   6  14      128.30      149.15      7.95 o
   1   6  14        4.49        5.00      2.62 o
   2   6  14        0.51        1.61      2.69 o
   3   6  14       37.05       40.72      7.72 o
   4   6  14       31.94       41.47      6.58 o
   5   6  14       24.12       26.95      5.61 o
   6   6  14        5.04        3.03      5.10 o
  -3   7  14       24.17       33.94      6.88 o
  -2   7  14        3.41        2.30      4.15 o
  -1   7  14       73.98       85.49      9.11 o
   0   7  14      161.40      181.24      8.50 o
   1   7  14       25.48       24.36      3.87 o
   2   7  14        0.15        1.07      3.20 o
   3   7  14       31.49       31.30      5.33 o
   4   7  14        3.48        5.16      3.44 o
   5   7  14       52.48       63.78      7.55 o
   6   7  14        2.96        4.59      3.81 o
  -3   8  14        1.22        2.88      7.18 o
  -2   8  14        6.29        8.13      4.62 o
  -1   8  14        1.58        6.15      4.50 o
   0   8  14      133.30      181.39     15.72 o
   2   8  14       39.38       36.61      6.89 o
   3   8  14       77.96       66.20      7.21 o
   4   8  14       32.03       22.94      4.89 o
   5   8  14       10.33        4.61      3.50 o
   6   8  14        6.16        2.43      4.67 o
  -2   9  14        0.10        0.00      4.29 o
  -1   9  14       25.04       43.85      7.10 o
   3   9  14       11.62        7.95      3.75 o
   4   9  14       80.68       80.65      7.87 o
   5   9  14        3.20        4.01      4.14 o
  -1  10  14       19.20       16.55      7.73 o
   2  10  14       34.62       64.87     13.04 o
   3  10  14        3.53        7.35      6.86 o
   4  10  14       41.25       35.31      7.31 o
   5  10  14       71.39       78.44      8.30 o
   2  11  14        1.71        5.88      5.96 o
   3  11  14        2.89        0.00      6.18 o
   4  11  14       11.87        0.00      7.76 o
  -1   3  15        0.12        3.48      3.67 o
   0   3  15       30.55       36.31      5.03 o
   1   3  15      157.76      176.48      9.47 o
   2   3  15       25.62       29.85      7.99 o
  -2   4  15        9.85       13.11      5.29 o
  -1   4  15       17.14       18.57      4.93 o
   0   4  15        6.34        5.08      5.77 o
   1   4  15       87.31       77.05      6.59 o
   2   4  15       97.01       99.02      7.29 o
   3   4  15        6.72        5.09      3.68 o
  -2   5  15       25.20       31.50      6.82 o
  -1   5  15       20.69       17.66      4.16 o
   0   5  15       10.01       12.30      3.57 o
   1   5  15       11.00       11.34      3.35 o
   2   5  15       16.81       10.53      3.36 o
   3   5  15       60.61       53.79      5.60 o
   4   5  15       15.40       15.64      8.74 o
  -2   6  15       67.78       53.42      8.64 o
  -1   6  15        6.73        8.80      3.44 o
   0   6  15       33.09       30.97      4.71 o
   1   6  15        5.32        3.64      2.75 o
   2   6  15        3.30        7.07      2.86 o
   3   6  15       32.03       18.65      6.21 o
   4   6  15        0.28        0.00      5.73 o
  -2   7  15       56.73       53.35      8.37 o
  -1   7  15       55.80       46.24     10.76 o
   0   7  15       16.12       16.58      4.17 o
   1   7  15       20.39       17.33      4.74 o
   2   7  15       12.08        8.31      4.37 o
   3   7  15       12.01        3.62      4.21 o
   4   7  15        9.74        4.74      4.12 o
  -1   8  15       33.74       27.59      6.46 o
   0   8  15       20.22       18.50      5.63 o
   2   8  15       88.39       62.38      8.57 o
   3   8  15       15.33        6.01      4.54 o
   4   8  15       14.60       15.55      4.58 o
   3   9  15       70.61       62.45      8.66 o
   4   9  15        2.32        2.29      3.97 o
 
